# Supplementary material for: A microbiota-generated bile salt induces biofilm formation in Clostridium difficile
Source: NPJ Biofilms Microbiomes. 2019 May 9;5:14. doi: 10.1038/s41522-019-0087-4 (PMC6509328; doi:10.1038/s41522-019-0087-4)
Supplement: Supplementary file 2 — Data Set 1 [file 41522_2019_87_MOESM2_ESM.xlsx]

## Sheet: genes list
Gene ID	Gene ID short	Name	Product	48h D240 / 48h WT
CD630_00010	CD0001	dnaA	Chromosomal replication initiator protein	6.24
CD630_00020	CD0002	dnaN	DNA polymerase III subunit beta	21.52
CD630_00030	CD0003		Putative RNA-binding mediating protein	3.44
CD630_00040	CD0004	recF	DNA replication and repair protein RecF	3.27
CD630_00050	CD0005	gyrB	DNA gyrase subunit B	1.00
CD630_00060	CD0006	gyrA	DNA gyrase subunit A	1.00
CD630_00150	CD0015	tadA	tRNA specific adenosine deaminase	15.40
CD630_00160	CD0016	dnaX	DNA polymerase III subunits gamma and tau	6.81
CD630_00170	CD0017		DNA binding protein	4.80
CD630_00180	CD0018	recR	DNA repair and recombination protein	2.67
CD630_00200	CD0020		Conserved hypothetical protein	26.66
CD630_00210	CD0021	pycA	Pyruvate carboxylase	4.62
CD630_00220	CD0022	fusA1	Elongation factor G (EF-G)	0.03
CD630_00230	CD0023	ctsR	Transcriptional regulator, CtsR family	0.11
CD630_00240	CD0024	mcsA	Activator of protein kinase McsB	0.06
CD630_00250	CD0025	mcsB	Tyrosine kinase protein	0.05
CD630_00260	CD0026	clpC	class III stress response-related ATPase, AAA+ superfamily	0.06
CD630_00270	CD0027	radA	DNA repair protein	0.33
CD630_00280	CD0028	disA	DNA integrity scanning protein disA	0.40
CD630_00470	CD0047	ispD	2-C-methyl-D-erythritol 4-phosphate cytidylyltransferase	13.65
CD630_00480	CD0048	ispF	2-C-methyl-D-erythritol 2,4-cyclodiphosphate synthase	6.51
CD630_00490	CD0049	proS	Prolyl-tRNA synthetase	2.25
CD630_00500	CD0050	proS	Prolyl-tRNA synthetase	0.17
CD630_00540	CD0054	thyX	Thymidylate synthase	2.93
CD630_00581	CD0058A	rpmG	50S ribosomal protein L33	3.66
CD630_00590	CD0059	secE	Preprotein translocase SecE subunit	4.56
CD630_00600	CD0060	nusG	transcription antitermination protein	2.98
CD630_00610	CD0061	rplK	50S ribosomal protein L11	2.59
CD630_00620	CD0062	rplA	50S ribosomal protein L1	2.61
CD630_00630	CD0063	rplJ	50S ribosomal protein L10	1.73
CD630_00640	CD0064	rplL	50S ribosomal protein L7/L12	1.00
CD630_00660	CD0066	rpoB	DNA-directed RNA polymerase subunit beta	1.97
CD630_00670	CD0067	rpoC	DNA-directed RNA polymerase subunit beta'	1.00
CD630_00680	CD0068	rpsL	30S ribosomal protein S12	2.48
CD630_00690	CD0069	rpsG	30S ribosomal protein S7	1.00
CD630_00700	CD0070	fusA	Elongation factor G (EF-G)	1.00
CD630_00710	CD0071	tuf1	Elongation factor EFTu/EF1A	1.00
CD630_00720	CD0072	rpsJ	30S ribosomal protein S10	4.40
CD630_00730	CD0073	rplC	50S ribosomal protein L3	3.18
CD630_00740	CD0074	rplD	50S ribosomal protein L4	2.92
CD630_00750	CD0075	rplW	50S ribosomal protein L23	2.39
CD630_00760	CD0076	rplB	50S ribosomal protein L2	2.54
CD630_00770	CD0077	rpsS	30S ribosomal protein S19	2.15
CD630_00780	CD0078	rplV	50S ribosomal protein L22	1.00
CD630_00790	CD0079	rpsC	30S ribosomal protein S3	2.94
CD630_00800	CD0080	rplP	50S ribosomal protein L16	2.68
CD630_00801	CD0080A	rpmC	50S ribosomal protein L29	2.53
CD630_00810	CD0081	rpsQ	30S ribosomal protein S17	1.00
CD630_00820	CD0082	rplN	50S ribosomal protein L14	1.93
CD630_00830	CD0083	rplX	50S ribosomal protein L24	2.31
CD630_00840	CD0084	rplE	50S ribosomal protein L5	1.00
CD630_00841	CD0084A	rpsZ	30S ribosomal protein S14 type Z	2.49
CD630_00850	CD0085	rpsH	30S ribosomal protein S8	1.83
CD630_00860	CD0086	rplF	50S ribosomal protein L6	1.72
CD630_00870	CD0087	rplR	50S ribosomal protein L18	1.00
CD630_00880	CD0088	rpsE	30S ribosomal protein S5	1.97
CD630_00881	CD0088A	rpmD	50S ribosomal protein L30	1.92
CD630_00890	CD0089	rplO	50S ribosomal protein L15	2.67
CD630_00900	CD0090	prlA	Preprotein translocase SecY subunit	3.22
CD630_00910	CD0091	adk	Adenylate kinase	2.66
CD630_00920	CD0092	map1	Methionine aminopeptidase Map1 (MAP) (Peptidase M)	3.10
CD630_00930	CD0093		Ribosomal protein L14E/L6E/L27E-like	3.86
CD630_00940	CD0094	infA	Translation initiation factor IF-1	2.67
CD630_00941	CD0094A	rpmJ	50S ribosomal protein L36	2.35
CD630_00950	CD0095	rpsM	30S ribosomal protein S13	1.00
CD630_00960	CD0096	rpsK	30S ribosomal protein S11	2.44
CD630_00970	CD0097	rpsD	30S ribosomal protein S4	2.10
CD630_00980	CD0098	rpoA	DNA-directed RNA polymerase subunit alpha	2.23
CD630_00990	CD0099	rplQ	50S ribosomal protein L17	2.61
CD630_01000	CD0100	cbiO1	ABC-type transport system, cobalt-specific ATP-binding protein	5.08
CD630_01010	CD0101	cbiO2	ABC-type transport system, cobalt-specific ATP-binding protein	3.78
CD630_01020	CD0102	cbiQ	ABC-type transport system, cobalt-specific permease	2.87
CD630_01030	CD0103	truA1	tRNA pseudouridine synthase A 1	3.02
CD630_01040	CD0104	rplM	50S ribosomal protein L13	6.16
CD630_01050	CD0105	rpsI	30S ribosomal protein S9	4.36
CD630_01080	CD0108	nrdD	Anaerobic ribonucleoside triphosphate reductase	4.39
CD630_01090	CD0109	nrdG	Anaerobic ribonucleoside-triphosphate reductase-activating protein	4.38
CD630_01100	CD0110		Conserved hypothetical protein, CHP00159 family	6.46
CD630_01110	CD0111		Conserved hypothetical protein	3.68
CD630_01120	CD0112	ptb	phosphate butyryltransferase	1.00
CD630_01130	CD0113	buk	Butyrate kinase (BK) (Branched-chain carboxylic acid kinase)	1.00
CD630_01140	CD0114		Conserved hypothetical protein	1.00
CD630_01150	CD0115		Putative 4Fe-4S ferredoxin, iron-sulfur binding domain protein, delta subunit	1.00
CD630_01160	CD0116		Putative ferredoxin/flavodoxin oxidoreductase, alpha subunit	1.00
CD630_01170	CD0117		Putative ferredoxin/flavodoxin oxidoreductase, beta subunit	0.14
CD630_01180	CD0118		Putative ferredoxin/flavodoxin oxidoreductase, gamma subunit	0.18
CD630_01190	CD0119	glmM	Phosphoglucosamine mutase	7.70
CD630_01200	CD0120	glmS	Glucosamine--fructose-6-phosphate aminotransferase [isomerizing]	3.24
CD630_01230	CD0123	murA	UDP-N-acetylglucosamine 1-carboxyvinyltransferase	5.29
CD630_01240	CD0124	spoIID	Stage II sporulation protein D	5.19
CD630_01250	CD0125	spoIIQ	Stage II sporulation protein Q	8.31
CD630_01420	CD0142		Putative RNA-binding protein	0.24
CD630_01430	CD0143	secA1	Protein translocase subunit SecA1	2.94
CD630_01440	CD0144	prfB	Peptide chain release factor 2 (RF-2)	3.69
CD630_01450	CD0145		Putative resolvase, S1 RNA-binding domain-containing protein	3.31
CD630_01470	CD0147		Putative transporter	3.04
CD630_01721	CD0172A	fdxA	Ferredoxin (4Fe-4S cluster-containing protein) (fdx-like)	0.17
CD630_01740	CD0174	cooS	Carbon monoxide dehydrogenase	0.31
CD630_01750	CD0175		Putative oxidoreductase, Fe-S subunit	0.34
CD630_01760	CD0176		Putative oxidoreductase, NAD/FAD binding subunit	0.48
CD630_01770	CD0177	cfa	Cyclopropane-fatty-acyl-phospholipid synthase	0.03
CD630_01790	CD0179	gluD	NAD-specific glutamate dehydrogenase	0.10
CD630_01840	CD0184	pyrB	Aspartate carbamoyltransferase (Aspartate transcarbamylase) (ATCase)	13.14
CD630_01850	CD0185	pyrK	Dihydroorotate dehydrogenase electron transfer subunit	7.95
CD630_01860	CD0186	pyrD	Dihydroorotate dehydrogenase catalytic subunit	3.87
CD630_01870	CD0187	pyrE	Orotate phosphoribosyltransferase (OPRT) (OPRTase)	8.37
CD630_01870	CD0187	pyrE	Orotate phosphoribosyltransferase (OPRT) (OPRTase)	8.37
CD630_01930	CD0193	groS	10 kDa chaperonin (Protein Cpn10) (GroES protein)	0.03
CD630_01940	CD0194	groL	60 kDa chaperonin (Protein Cpn60) (GroEL protein)	0.03
CD630_01960	CD0196		Fragment of conserved hypothetical protein, DUF111 family (part 2)	0.47
CD630_02150	CD0215		Transposase IS200/IS605-like OrfA	0.20
CD630_02160	CD0216		Transposase IS200/IS605-like OrfB	1.00
CD630_02170	CD0217		Putative nitroreductase	0.01
CD630_02180	CD0218	purE	Phosphoribosylaminoimidazole carboxylase catalytic subunit	6.85
CD630_02190	CD0219	purC	Phosphoribosylaminoimidazole-succinocarboxamide synthase	7.41
CD630_02200	CD0220	purF	Amidophosphoribosyltransferase	7.24
CD630_02210	CD0221	purG	Phosphoribosylformylglycinamidine cyclo-ligase	3.65
CD630_02220	CD0222	purN	Phosphoribosylglycinamide formyltransferase	7.48
CD630_02230	CD0223	purH	Bifunctional purine biosynthesis protein purH [Includes: Phosphoribosylaminoimidazolecarboxamide formyltransferase IMP cyclohydrolase]	3.85
CD630_02240	CD0224	purD	Phosphoribosylamine--glycine ligase	3.29
CD630_02250	CD0225	purL	Phosphoribosylformylglycinamidine synthase	2.74
CD630_02260	CD0226		Putative lytic transglycosylase	0.13
CD630_02270	CD0227		Conserved hypothetical protein	0.20
CD630_02280	CD0228	fliN	Flagellar motor switch protein FliN	1.00
CD630_02290	CD0229	flgM	Anti-sigma factor repressor of sigma(D)-dependent transcription	0.08
CD630_02300	CD0230		Putative flagellar biosynthesis protein	1.00
CD630_02310	CD0231	flgK	Flagellar hook-associated protein FlgK (or HAP1)	0.06
CD630_02320	CD0232	flgL	Flagellar hook-associated protein FlgL (or HAP3)	0.06
CD630_02330	CD0233	fliW	Flagellar assembly factor FliW	0.08
CD630_02340	CD0234	csrA	Carbon storage regulator homolog CsrA	0.05
CD630_02350	CD0235	fliS1	Flagellar protein FliS1	0.04
CD630_02360	CD0236	fliS2	Flagellar protein FliS2	0.06
CD630_02370	CD0237	fliD	Flagellar hook-associated protein 2 FliD (or HAP2)	0.03
CD630_02380	CD0238		Conserved hypothetical protein	0.06
CD630_02390	CD0239	fliC	Flagellin C	1.00
CD630_02400	CD0240		Glycosyltransferase	1.00
CD630_02410	CD0241		Phosphate-threonine kinase	1.00
CD630_02420	CD0242		Phosphothreonine N-acetylglucosamine catalysis	0.12
CD630_02430	CD0243		Methyltransferase	0.13
CD630_02440	CD0244		Putative CDP-glycerol:Poly(glycerophosphate) glycerophosphotransferase	0.23
CD630_02450	CD0245	flgB	Flagellar basal-body rod protein FlgB	1.00
CD630_02460	CD0246	flgC	Flagellar basal-body rod protein FlgC	0.41
CD630_02470	CD0247	fliE	Flagellar hook-basal body complex protein FliE	1.00
CD630_02480	CD0248	fliF	Flagellar M-ring protein FliF	0.62
CD630_02490	CD0249	fliG	Flagellar motor switch protein FliG	1.00
CD630_02500	CD0250	fliH	Flagellar assembly protein FliH	1.00
CD630_02510	CD0251	fliI	ATP synthase subunit beta FliI	1.00
CD630_02520	CD0252	fliJ	Flagellar protein FliJ	1.00
CD630_02530	CD0253	fliK	Flagellar hook-length control protein FliK	1.00
CD630_02540	CD0254	flgD	Basal-body rod modification protein FlgD	1.00
CD630_02550	CD0255	flgE	Flagellar hook protein FlgE (Distal rod protein)	1.00
CD630_02551	CD0255A	FlbD	Flagellar protein FlbD	0.22
CD630_02560	CD0256	motA	Flagellar motor rotation protein MotA	0.20
CD630_02570	CD0257	motB	Flagellar motor rotation protein MotB (Chemotaxis protein MotB)	0.21
CD630_02580	CD0258	fliL	Flagellar basal body-associated protein FliL	0.26
CD630_02590	CD0259	fliZ	Flagellar protein FliZ	1.00
CD630_02600	CD0260	fliP	Flagellar biosynthesis protein FliP	0.38
CD630_02610	CD0261	fliQ	Flagellar biosynthetic protein FliQ	0.26
CD630_02620	CD0262	flhB	Bifunctional flagellar biosynthesis protein FliR/FlhB	0.37
CD630_02630	CD0263	flhA	Flagellar biosynthesis protein FlhA	0.24
CD630_02640	CD0264	flhF	Flagellar biosynthesis regulator FlhF (Flagella-associated GTP-binding protein)	0.20
CD630_02650	CD0265	flhG	Flagellar number regulator FlhG	0.30
CD630_02660	CD0266	sigD	RNA polymerase sigma-28 factor for flagellar operon	0.20
CD630_02670	CD0267		Putative flagellar protein	0.12
CD630_02671			Putative flagellar protein	1.00
CD630_02680	CD0268	flgG1	Flagellar hook-basal body complex protein FlgG1	0.02
CD630_02690	CD0269	flgG	Flagellar basal body rod protein FlgG	0.12
CD630_02700	CD0270	fliM	Flagellar motor switch protein FliM	0.13
CD630_02710	CD0271	fliN	Flagellar motor switch phosphatase FliN	0.06
CD630_02720	CD0272		Conserved hypothetical protein	0.17
CD630_02730	CD0273	htpG	Heat shock protein 90 (Heat shock protein HtpG)(High temperature protein G)	0.18
CD630_02820	CD0282		Putative PHP hydrolase	9.59
CD630_03070	CD0307		Putative chaperone protein	2.20
CD630_03080	CD0308		Putative membrane protein	3.33
CD630_03090	CD0309		Putative hydrolase, HAD superfamily, subfamily IB	2.30
CD630_03120	CD0312		Transcriptional regulator, ArsR family	31.53
CD630_03130	CD0313		Putative K/Mg/Cd/Cu/Zn/Na/Ca/Na/H-transporting P-type ATPase	16.71
CD630_03160	CD0316		ABC-type transport system, permease	0.04
CD630_03240	CD0324	cbiM	Cobalamin biosynthesis protein	0.02
CD630_03250	CD0325	cbiN	ABC-type transport system, cobalt-specific extracellular solute-binding protein	0.03
CD630_03260	CD0326	cbiQ	ABC-type transport system, cobalt-specific permease	0.07
CD630_03270	CD0327	cbiO	ABC-type transport system, cobalt-specific ATP-binding protein	0.11
CD630_03310	CD0331	ppiB	Peptidyl-prolyl cis-trans isomerase B (PPIase B) (Rotamase B)	1.88
CD630_03450	CD0345		Putative GTP pyrophosphokinase	2.73
CD630_03460	CD0346		Putative phosphoesterase	4.18
CD630_03500	CD0350		Putative hydrolase, HAD superfamily	3.86
CD630_03510	CD0351		Conserved hypothetical protein	3.81
CD630_03550	CD0355	int	Integrase Tn916-like, CTn1-Orf1	0.41
CD630_03560	CD0356	xis	Excisionase Tn916-like, CTn1-Orf2	0.01
CD630_03580	CD0358		Putative conjugative transposon protein Tn916-like, CTn1-Orf3	0.02
CD630_03590	CD0359		Putative RNA polymerase sigma factor Tn916-like, CTn1-Orf4	1.00
CD630_03760	CD0376		Putative antirestriction protein Tn916-like, CTn1-Orf21	0.01
CD630_03770	CD0377		Putative antirestriction protein Tn916-like, CTn1-Orf22	0.01
CD630_03780			Putative conjugative transposon protein Tn916-like, CTn1-Orf23	0.01
CD630_03790	CD0379		Putative conjugative transposon protein Tn916-like, CTn1-Orf24	0.01
CD630_03800	CD0380		Putative conjugative transposon protein Tn916-like, CTn1-Orf25	0.01
CD630_03810	CD0381		Putative replication initiation factor Tn916-like, CTn1-Orf26	0.01
CD630_03820	CD0382		Putative conjugative transposon protein Tn916-like, CTn1-Orf27	0.00
CD630_03830	CD0383		Putative cell-division FtsK/SpoIIIE-family protein Tn916-like, CTn1-Orf28	0.01
CD630_03840	CD0384		Putative conjugative transposon protein DUF961 family Tn916-like, CTn1-Orf29	0.00
CD630_03850	CD0385		Putative conjugative transposon protein DUF961 family Tn916-like, CTn1-Orf30	0.01
CD630_03851	CD0385A		Conserved hypothetical protein	0.01
CD630_03860	CD0386		Putative cell surface protein	0.01
CD630_03920	CD0392		Putative radical SAM-family protein	2.02
CD630_03940	CD0394	ldhA	D-lactate dehydrogenase	1.56
CD630_03950	CD0395	hadA	Isocaprenoyl-CoA:2-hydroxyisocaproate CoA-transferase	0.16
CD630_03960	CD0396	hadI	Activator of 2-hydroxyisocaproyl-CoA dehydratase	1.00
CD630_03970	CD0397	hadB	Subunit of oxygen-sensitive 2-hydroxyisocaproyl-CoA dehydratase B	0.13
CD630_03980	CD0398	hadC	Subunit of oxygen-sensitive 2-hydroxyisocaproyl-CoA dehydratase C	1.00
CD630_03990	CD0399	acdB	Acyl-CoA dehydrogenase, short-chain specific	0.15
CD630_04000	CD0400	etfB1	Beta-subunit of electron transfer flavoprotein	1.00
CD630_04010	CD0401	etfA1	Alpha-subunit of electron transfer flavoprotein	0.14
CD630_04030	CD0403	fba	Fructose-1,6-bisphosphate aldolase	0.09
CD630_04130	CD0413		Putative single-strand DNA-binding protein Tn1549-like, CTn2-Orf7	0.00
CD630_04140	CD0414		Putative conjugative transposon protein Tn1549-like, CTn2-Orf8	0.01
CD630_04150	CD0415		Putative membrane protein Tn1549-like, CTn2-Orf9	0.01
CD630_04250	CD0425		Putative endonuclease relaxase Tn1549-like, CTn2-Orf20	5.00
CD630_04260	CD0426		Putative conjugative transposon protein Tn1549-like, CTn2-Orf21	49.49
CD630_04270	CD0427		Transcriptional regulator, HTH-type Tn1549-like, CTn2-Orf22	8.15
CD630_04280	CD0428		Transcriptional regulator, AraC family Tn1549-like, CTn2-Orf23	3.41
CD630_04351	CD0435A		Putative conjugative transposon protein Tn1549-like, CTn2-Orf32	0.01
CD630_04360	CD0436		Putative recombinase Tn1549-like, CTn2-Orf34	0.04
CD630_04371	CD0437A		Conserved hypothetical protein	1.00
CD630_04380	CD0438		Conserved hypothetical protein	5.27
CD630_04400	CD0440	cwp27	Putative cell wall binding protein	0.19
CD630_04520	CD0452		Putative hydrolase, NUDIX family	0.20
CD630_04530	CD0453		Putative hydrolase	0.18
CD630_04880	CD0488		Putative small multidrug resistance SugE-like protein	12.98
CD630_04890	CD0489		Putative phosphoribosylaminoimidazole-succinocarboxamide synthetase	10.68
CD630_04960	CD0496		Putative conjugative transposon protein DUF961 family Tn5397, CTn3-Orf23	0.00
CD630_04970	CD0497		Putative conjugative transposon protein DUF961 family Tn5397, CTn3-Orf22	0.00
CD630_04980	CD0498		Putative cell-division FtsK/SpoIIIE-family protein Tn5397, CTn3-Orf21	0.00
CD630_04981	CD0498A		Putative conjugative transposon protein Tn5397, CTn3-Orf20.1	0.00
CD630_04990	CD0499		Putative replication initiation factor Tn5397, CTn3-Orf20	0.00
CD630_04991	CD0499A		Putative conjugative transposon protein Tn5397, CTn3-Orf19	0.00
CD630_05000	CD0500		Putative antirestriction protein Tn5397, CTn3-Orf18	0.00
CD630_05010	CD0501		Putative conjugative transposon protein Tn5397, CTn3-Orf17	0.00
CD630_05020	CD0502		Putative ATPase Tn5397, CTn3-Orf16	0.00
CD630_05030	CD0503		Putative membrane protein Tn5397, CTn3-Orf15	0.00
CD630_05040	CD0504		Fragment of putative cell wall hydrolase NLPC/P60 family Tn5397, CTn3-orf14 (Part 2)	0.00
CD630_05060	CD0506		Reverse transcriptase/maturase/endonuclease, Group II intron	0.00
CD630_05070	CD0507		Putative conjugative transposon protein Tn5397, CTn3-Orf13	0.00
CD630_05080	CD0508	tetM	Tetracycline resistance protein Tn5397	3.03
CD630_05081	CD0508A		Putative conjugative transposon protein Tn5397, CTn3-Orf6	2.50
CD630_05090	CD0509		Transcriptional regulator, HTH-type Tn5397, CTn3-Orf9	12.31
CD630_05091	CD0509A		Putative conjugative transposon protein Tn5397, CTn3-Orf10	4.65
CD630_05100	CD0510		Putative RNA polymerase sigma factor Tn5397, CTn3-Orf7	0.00
CD630_05101	CD0510A		Putative conjugative transposon protein Tn5397, CTn3-Orf8	0.00
CD630_05103			Putative conjugative transposon protein Tn5397, CTn3-Orf4	0.00
CD630_05110	CD0511	tndX	Recombinase site-specific resolvase family Tn5397, CTn3-Orf3	0.01
CD630_05130	CD0513		Conserved hypothetical protein	0.03
CD630_05140	CD0514	cwpV	Cell surface protein	0.02
CD630_05170	CD0517		Putative membrane protein	7.84
CD630_05180	CD0518		Putative membrane protein	6.63
CD630_05200	CD0520		Two-component sensor histidine kinase	4.41
CD630_05210	CD0521		Two-component response regulator	2.64
CD630_05220	CD0522		Putative c-di-GMP regulatory protein	2.47
CD630_05440	CD0544		Putative ornithine cyclodeaminase	0.38
CD630_05490	CD0549		Conserved hypothetical protein	0.01
CD630_05580	CD0558	glsA	Glutaminase (L-glutamine amidohydrolase)	0.57
CD630_05600	CD0560	nfo	Endonuclease IV	0.03
CD630_05620	CD0562		Putative RusA-like endodeoxyribonuclease	11.06
CD630_05660	CD0566		Putative tRNA/rRNA methyltransferase	6.25
CD630_05670	CD0567		Conserved hypothetical protein, DegV family	9.90
CD630_05690	CD0569		Putative lipoprotein	12.38
CD630_05700	CD0570		Putative lipoprotein	15.41
CD630_05740	CD0574	thrS	Threonyl-tRNA synthetase	0.12
CD630_05770	CD0577		Conserved hypothetical protein	13.97
CD630_05780	CD0578		Transporter, Major Facilitator Superfamily (MFS)	59.85
CD630_05800	CD0580	gapN	Glyceraldehyde-3-phosphate dehydrogenase (NADP(+)) (GADPH)	2.81
CD630_05820	CD0582		Putative pyruvate phosphate dikinase, PEP/pyruvate-binding	0.34
CD630_05821			Conserved hypothetical protein	0.17
CD630_05870	CD0587		Conserved hypothetical protein	0.29
CD630_05910	CD0591		Putative ATPase, P-type, heavy metal translocating	0.12
CD630_05920	CD0592		Conserved hypothetical protein	0.10
CD630_06080	CD0608		Conserved hypothetical protein	7.55
CD630_06150	CD0615		Transcriptional regulator, TetR family	3.96
CD630_06280	CD0628		Putative membrane protein	0.04
CD630_06290	CD0629		Transcriptional regulator, Crp family	4.91
CD630_06421			Conserved hypothetical protein	0.09
CD630_06580	CD0658	cdu1	Transcriptional regulator, beta-lactams repressor	0.33
CD630_06590	CD0659	tcdR	Alternative RNA polymerase sigma factors	1.00
CD630_06600	CD0660	tcdB	Toxin B	0.25
CD630_06610	CD0661	tcdE	Holin-like pore-forming protein	1.00
CD630_06630	CD0663	tcdA	Toxin A	0.04
CD630_06640	CD0664	tcdC	Negative regulator of toxin gene expression	0.14
CD630_06641	CD0664A	cdd1	Conserved hypothetical protein	0.10
CD630_06642	CD0664B		Conserved hypothetical protein	0.22
CD630_06720	CD0672		Conserved hypothetical protein	9.71
CD630_06730	CD0673		Putative methyltransferase	3.83
CD630_06830	CD0683		Transcriptional regulator, LacI family	4.22
CD630_06850	CD0685	infC	Translation initiation factor IF-3	14.81
CD630_06860	CD0686	rpmI	50S ribosomal protein L35	1.98
CD630_06960	CD0696		Putative cation transport protein, Trk family	7.66
CD630_06980	CD0698		Putative tRNA/rRNA methyltransferase, SpoU	6.98
CD630_06990	CD0699	pheS	Phenylalanyl-tRNA synthetase alpha chain (Phenylalanine--tRNA ligase alpha chain) (PheRS)	3.32
CD630_07000	CD0700	pheT	Phenylalanyl-tRNA synthetase subunit beta (Phenylalanine--tRNA ligase beta chain) (PheRS)	1.64
CD630_07010	CD0701		Putative cell-division protein	2.48
CD630_07040	CD0704		Putative metal-dependent phosphohydrolase	0.34
CD630_07050	CD0705		Putative hydrolase, NUDIX family	0.39
CD630_07070	CD0707		Putative diguanylate kinase signaling protein	5.35
CD630_07080	CD0708	pepD	Peptidase D, aminoacyl-histidine dipeptidase	0.10
CD630_07120	CD0712		Conserved hypothetical protein	50.26
CD630_07130	CD0713		Putative radical SAM domain-containing protein	7.27
CD630_07140	CD0714		Putative protein involved in protein-protein interactions	2.34
CD630_07160	CD0716	cooS	Bifunctional carbon monoxide dehydrogenase/acetyl-CoA synthase (CODH)	0.16
CD630_07170	CD0717		Bifunctional carbon monoxide dehydrogenase/acetyl-CoA synthase, accessory protein	0.16
CD630_07180	CD0718	fhs	Formate--tetrahydrofolate ligase (Formyltetrahydrofolate synthetase) (FHS) (FTHFS)	0.14
CD630_07190	CD0719	fchA	Methenyltetrahydrofolate cyclohydrolase (5,10-methenyltetrahydrofolate 5-hydrolase)	0.33
CD630_07200	CD0720	folD	Bifunctional protein folD [Includes: Methylenetetrahydrofolate dehydrogenase Methenyltetrahydrofolate cyclohydrolase]	0.23
CD630_07210	CD0721		Conserved hypothetical protein	0.04
CD630_07220	CD0722	metF	5,10-methylenetetrahydrofolate reductase	0.01
CD630_07230	CD0723		Bifunctional carbon monoxide dehydrogenase/acetyl-CoA synthase, dihydrolipoyl dehydrogenase subunit	0.17
CD630_07240	CD0724		Bifunctional carbon monoxide dehydrogenase/acetyl-CoA synthase,nickel-inserting subunit	0.10
CD630_07250	CD0725		Bifunctional carbon monoxide dehydrogenase/acetyl-CoA synthase, subunit delta	1.00
CD630_07260	CD0726		Bifunctional carbon monoxide dehydrogenase/acetyl-CoA synthase, delta subunit	0.11
CD630_07270	CD0727		Bifunctional carbon monoxide dehydrogenase/acetyl-CoA synthase, methyltransferase subunit	0.11
CD630_07280	CD0728		Bifunctional carbon monoxide dehydrogenase/acetyl-CoA synthase, subunit alpha/beta	0.13
CD630_07290	CD0729	gcvH	Glycine cleavage system H protein	0.15
CD630_07340	CD0734		Conserved hypothetical protein	0.17
CD630_07350	CD0735		Conserved hypothetical protein	0.22
CD630_07360	CD0736		Conserved hypothetical protein	0.16
CD630_07370	CD0737	hisK	Histidinol-phosphatase (HolPase)	2.36
CD630_07390	CD0739		Putative exported protein	6.84
CD630_07470	CD0747		Putative lipoprotein	3.27
CD630_07490	CD0749		Putative DNA helicase, UvrD/REP type	3.71
CD630_07500	CD0750		ABC-type transport system, aminoacid-family extracellular solute-binding protein	3.47
CD630_07510	CD0751		ABC-type transport system, aminoacid-family permease	12.80
CD630_07520	CD0752		ABC-type transport system, aminoacid-family ATP-binding protein	3.19
CD630_07530	CD0753	iscS1	Cysteine desulfurase	2.01
CD630_07550	CD0755	pilJ	Type IV pilus protein	0.19
CD630_07560	CD0756		Nitroreductase	0.39
CD630_07580	CD0758	pflA	Pyruvate formate-lyase activating enzyme	2.96
CD630_07590	CD0759	plfB	Formate acetyltransferase (Pyruvate formate-lyase)	2.35
CD630_07610	CD0761		Putative ATP-dependent RNA helicase	47.39
CD630_07700	CD0770	spoIIAA	Anti-sigma F factor antagonist	1.00
CD630_07710	CD0771	spoIIAB	Anti-sigma F factor (Stage II sporulation protein AB)	0.27
CD630_07720	CD0772	sigF	RNA polymerase sigma-F factor	0.41
CD630_07760	CD0776		Transcriptional regulator, LacI family	0.06
CD630_07810	CD0781		Putative penicillin-binding protein	6.68
CD630_07850	CD0785		ABC-type transport system, ATP-binding protein	3.84
CD630_07900	CD0790		Putative hydrolase, NUDIX family	0.05
CD630_08100	CD0810		Putative flavodoxin/nitric oxide synthase	0.21
CD630_08130	CD0813		Putative PTS system, IIB component	2.82
CD630_08160	CD0816	bglF	PTS system, beta-glucoside-specific IIABC component (Disrupted IStron)	2.70
CD630_08180	CD0818		6-phospho-beta-glucosidase	1.76
CD630_08190	CD0819		Transcription antiterminator, PTS operon regulator	2.16
CD630_08200	CD0820		Two-component response regulator	0.01
CD630_08210	CD0821		Two-component sensor histidine kinase	1.00
CD630_08250	CD0825	rbr	Rubrerythrin	0.12
CD630_08260	CD0826		Putative ferric-uptake regulator	0.13
CD630_08270	CD0827	rbo	Rubredoxin oxidoreductase (desulfoferrodoxin)	0.05
CD630_08370	CD0837		Nitroreductase	0.20
CD630_08380	CD0838		Putative DNA-binding protein	0.34
CD630_08400	CD0840		Putative isomerase/hydrolase	0.27
CD630_08410	CD0841		5-aminoimidazole-4-carboxamide ribonucleotide transformylase	0.51
CD630_08440	CD0844	cwp25	Putative cell wall-binding protein	4.21
CD630_08510	CD0851		Putative membrane protein	10.69
CD630_08520	CD0852		Transcriptional regulator, MarR family	142.10
CD630_08530	CD0853	oppB	ABC-type transport system, oligopeptide-family permease	0.08
CD630_08540	CD0854	oppC	ABC-type transport system, oligopeptide-family permease	0.57
CD630_08550	CD0855	oppA	ABC-type transport system, oligopeptide-family extracellular solute-binding protein	0.31
CD630_08560	CD0856	oppD	ABC-type transport system, ATP-binding component	0.22
CD630_08570	CD0857	oppF	Fragment of ABC-type transport system, oligopeptide-family ATP-binding protein (Part 2)	0.12
CD630_08650	CD0865		Putative ADP-ribose binding protein	0.10
CD630_08660	CD0866		Conserved hypothetical protein	0.13
CD630_08690	CD0869	modA	ABC-type transport system, molybdenum-specific extracellular solute-binding protein	10.50
CD630_08700	CD0870	modB	ABC-type transport system, molybdenum-specific permease	12.11
CD630_08710	CD0871	modC	ABC-type transport system, molybdenum-specific ATP-binding protein	7.37
CD630_08720	CD0872	maa	maltose O-acetyltransferase	12.03
CD630_08730	CD0873		ABC-type transport system sugar-family extracellular solute-binding lipoprotein	0.04
CD630_08740	CD0874		ABC-type transport system, sugar-family ATP-binding protein	0.10
CD630_08750	CD0875		ABC-type transport system, sugar-family permease	0.16
CD630_08800	CD0880		Putative protease	4.47
CD630_08810	CD0881		Putative protein modulating protease activity	1.00
CD630_08820	CD0882	glgC	Glucose-1-phosphate adenylyltransferase	0.32
CD630_08830	CD0883	glgD	Glycogen biosynthesis protein	0.26
CD630_08840	CD0884	glgA	Glycogen synthase (Starch [bacterial glycogen] synthase)	0.25
CD630_08850	CD0885	glgP	Glycogen phosphorylase	0.30
CD630_08860	CD0886		Putative alpha-amylase	1.00
CD630_08870	CD0887		Transcriptional regulator, GntR family	3.42
CD630_08880	CD0888	speA	Arginine decarboxylase	0.17
CD630_08890	CD0889	speH	S-adenosylmethionine decarboxylase proenzyme	0.06
CD630_08900	CD0890	speE	Spermidine synthase	0.12
CD630_08910	CD0891	speB	Agmatinase (Agmatine ureohydrolase) (AUH)	0.11
CD630_08930	CD0893		Putative iron-dependent hydrogenase	5.85
CD630_08950	CD0895		Metallo-beta-lactamase superfamily exported protein	0.14
CD630_08960	CD0896		Conserved hypothetical protein	0.06
CD630_08970	CD0897		Conserved hypothetical protein	18.13
CD630_08980	CD0898		Conserved hypothetical protein, DUF1846-family	9.26
CD630_09000	CD0900	opuCA	ABC-type transport system, glycine betaine/carnitine/choline ATP-binding protein	12.26
CD630_09010	CD0901	opuCC	ABC-type transport system, glycine betaine/carnitine/choline permease	1.00
CD630_09480	CD0948		Putative phage major capsid protein	0.03
CD630_09490	CD0949		Putative phage protein	0.02
CD630_09500	CD0950		Putative phage protein	0.18
CD630_09520	CD0952		Putative phage protein	0.07
CD630_09530	CD0953		Putative phage protein	0.02
CD630_09540	CD0954		Putative phage protein	0.01
CD630_09550	CD0955		Putative phage protein	0.01
CD630_09560	CD0956		Putative XkdN-like phage protein	0.01
CD630_09590	CD0959		Putative phage tail tape measure protein	0.07
CD630_09600	CD0960		Putative phage cell wall hydrolase	0.10
CD630_09610	CD0961		Putative phage cell wall hydrolase	0.05
CD630_09840	CD0984		Putative membrane protein	1.92
CD630_09860	CD0986	rpsA	30S ribosomal protein S1	1.63
CD630_09930	CD0993		Putative thioesterase	2.82
CD630_09940	CD0994		Putative serine-pyruvate aminotransferase	19.84
CD630_09950	CD0995	serA	Putative D-3-phosphoglycerate dehydrogenase	18.19
CD630_09960	CD0996		Conserved hypothetical protein	39.07
CD630_09990	CD0999		ABC-type transport system, nitrate/sulfonate/taurine extracellular solute-binding protein	2.40
CD630_10030	CD1003	fumA	Fumarate hydratase class I, subunit A	3.23
CD630_10040	CD1004	fumB	Fumarate hydratase class I, subunit B	1.00
CD630_10050	CD1005		Putative NAD-dependent malic enzyme	1.91
CD630_10060	CD1006		Putative acyl-CoA N-acyltransferase	4.56
CD630_10070	CD1007		Conserved hypothetical protein	2.56
CD630_10080	CD1008		Conserved hypothetical protein	30.96
CD630_10350	CD1035	cwp16	Putative N-acetylmuramoyl-L-alanine amidase, autolysin	3.52
CD630_10360	CD1036	cwp16	Putative N-acetylmuramoyl-L-alanine amidase, autolysin	3.44
CD630_10470	CD1047	cwp18	Putative cell wall-binding protein	5.17
CD630_10480	CD1048		Putative phosphodiesterase	2.23
CD630_10490	CD1049	ppnK	Inorganic polyphosphate/ATP-NAD kinase (Poly(P)/ATP NAD kinase)	1.00
CD630_10540	CD1054	bcd2	Butyryl-CoA dehydrogenase	1.00
CD630_10550	CD1055	etfB	Electron transfer flavoproteins subunit beta	1.00
CD630_10560	CD1056	etfA	Electron transfer flavoprotein subunit alpha	0.02
CD630_10570	CD1057	crt2	3-hydroxybutyryl-CoA dehydratase (Crotonase)	1.00
CD630_10580	CD1058	hbd	3-hydroxybutyryl-CoA dehydrogenase	0.03
CD630_10590	CD1059	thlA1	Acetoacetyl-CoA thiolase 1	1.00
CD630_10640	CD1064	ccpA	Transcriptional regulator, LacI family	5.12
CD630_10670	CD1067	CdeC	Clostridium difficile exosporium cycteine-rich protein	3.59
CD630_10690	CD1069		Putative histidinol phosphatase/hydrolase, PHP family	50.49
CD630_10700	CD1070		Putative aminotransferase	22.60
CD630_10710	CD1071		Conserved hypothetical protein, UPF0291 protein family	14.83
CD630_10720	CD1072		Putative aminopeptidase I, M18 family	5.57
CD630_10800	CD1080		Putative lipoprotein	37.83
CD630_10810	CD1081	moeA	Molybdenum cofactor biosynthesis protein	10.30
CD630_10820	CD1082	mobB	Molybdopterin-guanine dinucleotide biosynthesis protein B	77.58
CD630_10830	CD1083		PTS system, lactose/cellobiose specific IIB component	1.97
CD630_10840	CD1084		ABC-type transport system, multidrug-family ATP-binding/permease protein	6.92
CD630_10870	CD1087	zupT	Putative zinc/iron transporter, ZupT subfamiliy	0.03
CD630_10880	CD1088		Conserved hypothetical protein	0.30
CD630_10920	CD1092	xis	Excisionase Tn916-like, CTn1-Orf2	0.01
CD630_10921	CD1092A		Putative conjugative transposon protein Tn1549-like, CTn4-Orf32	0.02
CD630_10940	CD1094		Putative RNA polymerase sigma factor Tn1549-like, CTn4-Orf31	0.01
CD630_10950	CD1095		ABC-type transport system, multidrug-family permease Tn1549-like, CTn4-Orf30	1.00
CD630_10960	CD1096		ABC-type transport system, multidrug-family permease Tn1549-like, CTn4-Orf29	0.40
CD630_10970	CD1097		ABC-type transport system, multidrug-family ATP-binding protein Tn1549-like, CTn4-Orf28	0.40
CD630_11041	CD1104A		Putative conjugative transposon protein Tn1549-like, CTn4-Orf18	0.02
CD630_11042	CD1104B		Putative conjugative transposon protein Tn1549-like, CTn4-Orf17	0.01
CD630_11120	CD1112		Putative membrane protein Tn1549-like, CTn4-Orf7	0.00
CD630_11130	CD1113		Putative conjugative transposon protein Tn1549-like, CTn4-Orf6	0.01
CD630_11140	CD1114		Putative conjugative transposon protein Tn1549-like, CTn4-Orf5	0.02
CD630_11150	CD1115		Putative conjugative transfer protein Tn1549-like, CTn4-Orf4	0.01
CD630_11160	CD1116		Putative conjugative transposon protein Tn1549-like, CTn4-Orf3	0.01
CD630_11170	CD1117		Putative conjugative transposon protein Tn1549-like, CTn4-Orf2	0.01
CD630_11180	CD1118		Putative conjugative transposon protein Tn1549-like, CTn4-Orf1	0.01
CD630_11220	CD1122		Transcriptional regulator, RmlC-type	0.36
CD630_11260	CD1126		Transcriptional regulator, AraC family	38.92
CD630_11350	CD1135		Putative SH3-domain protein	0.43
CD630_11370	CD1137	rnfC	Electron transport complex protein	2.12
CD630_11380	CD1138	rnfD	Electron transport complex protein	2.68
CD630_11390	CD1139	rnfG	Electron transport complex protein	1.00
CD630_11400	CD1140	rnfE	Electron transport complex protein	1.00
CD630_11410	CD1141	rnfA	Electron transport complex protein	2.35
CD630_11420	CD1142	rnfB	Electron transport complex protein	2.04
CD630_11430	CD1143		Putative Maf-like protein	1.00
CD630_11440	CD1144	radC	DNA repair protein RadC homolog	23.41
CD630_11450	CD1145	mreB2	Rod shape-determining protein MreB	19.46
CD630_11460	CD1146	mreC	Rod shape-determining protein MreC	14.95
CD630_11470	CD1147		Putative permease	37.11
CD630_11480	CD1148		Putative penicillin-binding protein with a N-terminal TonB-box	1.00
CD630_11490	CD1149	minC	Cell division regulator (septum placement)	4.65
CD630_11500	CD1150	minD	Septum site-determining protein MinD (Cell division inhibitor MinD)	3.80
CD630_11510	CD1151	minE	Cell division topological specificity factor	3.52
CD630_11520	CD1152	mrdB	Rod shape-determining protein MrdB	13.12
CD630_11530	CD1153	mgsA	Methylglyoxal synthase (MGS)	12.16
CD630_11560	CD1156		Conserved hypothetical protein	0.08
CD630_11580	CD1158		Putative radical SAM-superfamily protein	3.53
CD630_11590	CD1159		Conserved hypothetical protein	1.00
CD630_11600	CD1160	rng	Ribonuclease G (RNase G) (Cytoplasmic axial filament protein)	2.31
CD630_11610	CD1161	rplU	50S ribosomal protein L21	5.80
CD630_11620	CD1162		Putative ribosome-associated protein	6.74
CD630_11630	CD1163	rpmA	50S ribosomal protein L27	6.43
CD630_11640	CD1164	obgE	Spo0B-associated GTP-binding protein	67.60
CD630_11650	CD1165		Putative ribosome-associated protein	24.48
CD630_11660	CD1166	hom1	Homoserine dehydrogenase	38.85
CD630_11690	CD1169		Transcriptional regulator, GntR family	13.15
CD630_11700	CD1170		Conserved hypothetical protein	1.00
CD630_11710	CD1171	etfB	Electron transfer flavoprotein subunit alpha	0.23
CD630_11720	CD1172	etfA	Electron transfer flavoprotein subunit alpha	0.08
CD630_11730	CD1173		Putative FAD-linked oxidase	0.03
CD630_11760	CD1176		Conserved hypothetical protein, DUF177 family	5.67
CD630_11761	CD1176A	rpmF	50S ribosomal protein L32	3.30
CD630_11770	CD1177	fapR	Transcriptional regulator, DeoR family (Fatty acid and phospholipid biosynthesis regulator)	12.02
CD630_11780	CD1178	plsX	Fatty acid/phospholipid synthesis protein PlsX	10.21
CD630_11790	CD1179	fabH	3-oxoacyl-[acyl-carrier-protein] synthase 3	8.29
CD630_11800	CD1180	fabK	Enoyl-(Acyl-carrier-protein) reductase II	6.32
CD630_11810	CD1181	fabD	Malonyl CoA-acyl carrier protein transacylase (MCT)	5.39
CD630_11820	CD1182	fabG	3-oxoacyl-[acyl-carrier protein] reductase (3-ketoacyl-acyl carrier protein reductase)	5.59
CD630_11830	CD1183	acpP	Acyl carrier protein (ACP)	7.47
CD630_11840	CD1184	fabF	3-oxoacyl-[acyl-carrier-protein] synthase 2	6.45
CD630_11910	CD1191	fbp	Fructose-1,6-bisphosphatase	1.85
CD630_12000	CD1200		Conserved hypothetical protein, DUF322 familly	14.52
CD630_12010	CD1201	nusB	N utilization substance protein B homolog (Protein NusB)	19.95
CD630_12020	CD1202	gcp	O-sialoglycoprotein endopeptidase, peptidase M22 family	87.00
CD630_12030	CD1203	xseA	Exodeoxyribonuclease 7 large subunit	22.48
CD630_12040	CD1204	xseB	Exodeoxyribonuclease VII small subunit	21.41
CD630_12050	CD1205	ispA	Geranyltranstransferase	10.32
CD630_12060	CD1206		Putative membrane protein	0.11
CD630_12070	CD1207	dxs	1-deoxy-D-xylulose-5-phosphate synthase	4.31
CD630_12080	CD1208		Putative RNA-binding S4-domain protein	9.02
CD630_12090	CD1209	recN	DNA repair protein RecN (Recombination protein N)	17.77
CD630_12100	CD1210		Conserved hypothetical protein	94.27
CD630_12110	CD1211		Putative N-acetyltransferase	5.52
CD630_12120	CD1212	bltD	Diamine N-acetyltransferase	16.94
CD630_12140	CD1214	spo0A	Stage 0 sporulation protein A	4.63
CD630_12150	CD1215		Putative pyrophosphokinase, DUF115 family	12.65
CD630_12160	CD1216		Conserved hypothetical protein	8.99
CD630_12170	CD1217		Putative glycosyl transferase, family 2	7.15
CD630_12180	CD1218		Putative glycosyl transferase	1.00
CD630_12190	CD1219		Conserved hypothetical protein	3.03
CD630_12200	CD1220	nudF	Putative hydrolase, NUDIX family	4.68
CD630_12220	CD1222		Putative phage integrase site-specific recombinase XerD-like	4.85
CD630_12230	CD1223	drm	Phosphopentomutase (Phosphodeoxyribomutase)	6.32
CD630_12240	CD1224	pupG	Purine nucleoside phosphorylase	1.00
CD630_12250	CD1225	pdp	Pyrimidine-nucleoside phosphorylase	7.27
CD630_12260	CD1226		Putative aminodeoxychorismate lyase	4.03
CD630_12270	CD1227		Putative O-methyltransferase	67.45
CD630_12280	CD1228		Putative peptidase, U32 family	32.09
CD630_12290	CD1229		Putative peptidoglycan glycosyltransferase	58.69
CD630_12331	CD1233A		Fragment of phage protein	0.23
CD630_12460	CD1246	efp	Elongation factor P (EF-P)	3.75
CD630_12480	CD1248	rnc	ribonuclease III	19.34
CD630_12490	CD1249		Putative radical SAM-superfamily protein	5.86
CD630_12500	CD1250	smc	Structural maintenance chromosome protein SMC	9.62
CD630_12510	CD1251	ftsY	signal recognition particle receptor	4.05
CD630_12511	CD1251A		Putative DNA-binding regulator	2.51
CD630_12520	CD1252	ffh	Signal recognition particle protein	7.83
CD630_12530	CD1253	rpsP	30S ribosomal protein S16	2.57
CD630_12550	CD1255	rimM	16S rRNA processing protein RimM	10.09
CD630_12560	CD1256	trmD	tRNA (guanine-N(1)-)-methyltransferase (M1G-methyltransferase) (tRNA [GM37] methyltransferase )	8.12
CD630_12570	CD1257	rplS	50S ribosomal protein L19	3.58
CD630_12580	CD1258		Putative GTPase, MG442 type	39.50
CD630_12610	CD1261		Putative ribonucleotide-diphosphate reductase	5.13
CD630_12620	CD1262	rnhB	Ribonuclease HII (RNase HII)	4.22
CD630_12650	CD1265		Transcriptional regulator, CarD family	30.05
CD630_12740	CD1274	topA	DNA topoisomerase I	20.41
CD630_12750	CD1275	codY	Transcriptional regulator, GTP-sensing pleiotropic repressor codY	3.29
CD630_12780	CD1278	iscR	Transcriptional regulator, Rrf2 family	0.11
CD630_12790	CD1279	iscS2	Cysteine desulfurase	0.23
CD630_12800	CD1280		Putative NifU-like protein	0.33
CD630_12810	CD1281	mnmA	tRNA-specific 2-thiouridylase MnmA	5.82
CD630_12850	CD1285		Putative Holliday junction resolvase	7.28
CD630_12870	CD1287	fur	Transcriptional regulator, Fur family	14.01
CD630_12890	CD1289		Ribonuclease J family protein	26.09
CD630_12910	CD1291	dacF	D-alanyl-D-alanine carboxypeptidase	12.21
CD630_12940	CD1294		Putative membrane-associated peptidase, M50 family	7.13
CD630_12950	CD1295	scpA	Segregation and condensation protein A	1.00
CD630_12960	CD1296	scpB	Segregation and condensation protein B	11.47
CD630_13020	CD1302		Putative MazG-like pyrophosphohydrolase	2.75
CD630_13050	CD1305	dnaF	DNA polymerase III PolC-type (PolIII)	6.11
CD630_13060	CD1306		Conserved hypothetical protein	157.97
CD630_13070	CD1307	nusA	Transcription elongation protein	10.59
CD630_13071	CD1307A		Conserved hypothetical protein	6.74
CD630_13080	CD1308		Ribosomal protein L7Ae/L30e/S12e/Gadd45	11.51
CD630_13090	CD1309	infB	Translation initiation factor IF-2	4.38
CD630_13100	CD1310	rbfA	Ribosome-binding factor A	5.11
CD630_13120	CD1312	tlpB	Transposase-like protein B	4.08
CD630_13140	CD1314	truB	tRNA pseudouridine synthase B	16.32
CD630_13150	CD1315	ribC	Riboflavin biosynthesis protein	18.07
CD630_13160	CD1316	rpsO	30S ribosomal protein S15	9.21
CD630_13170	CD1317		Conserved hypothetical protein	36.12
CD630_13180	CD1318	pnp	Polyribonucleotide nucleotidyltransferase	11.59
CD630_13200	CD1320		Putative peptidase, M16 family	7.85
CD630_13210	CD1321		Putative sporulation protein	21.54
CD630_13220	CD1322	dapG	Aspartokinase 1 (Aspartokinase I) (1spartate kinase I)	6.82
CD630_13230	CD1323	tepA	Protein export-enhancing factor	7.89
CD630_13240	CD1324	ftsK	DNA FtsK/SpoIIIE translocase	10.21
CD630_13250	CD1325		Putative tRNA 2-selenouridine synthase, selenophosphate-dependent Rhodanese-like domain protein	11.47
CD630_13260	CD1326	rimO	Ribosomal protein S12 methylthiotransferase	7.54
CD630_13270	CD1327	pgsA	CDP-diacylglycerol--glycerol-3-phosphate 3-phosphatidyltransferase	27.73
CD630_13310	CD1331	sip3	Signal peptidase I, S26A family	3.02
CD630_13320	CD1332	uppP1	Undecaprenyl-diphosphatase 1 (Undecaprenyl pyrophosphate phosphatase 1) (Bacitracin resistance protein 1)	1.00
CD630_13340	CD1334	purB	Adenylosuccinate lyase	11.95
CD630_13350	CD1335		Transcriptional regulator, MarR family	18.10
CD630_13360	CD1336		PTS system, glucose-like IIBC component	35.47
CD630_13390	CD1339	aspB	Aspartate aminotransferase (AspAT) (Transaminase A)	0.24
CD630_13410	CD1341	exoA	Exodeoxyribonuclease	6.47
CD630_13430	CD1343	glnA	Glutamine synthetase	16.85
CD630_13450	CD1345		Transcriptional regulator, PadR family	26.74
CD630_13460	CD1346		Conserved hypothetical protein, DUF1700	1.00
CD630_13470	CD1347		Conserved hypothetical protein	62.20
CD630_13480	CD1348		Putative lipoprotein	33.31
CD630_13530	CD1353		Putative phosphomethylpyrimidine kinase	2.25
CD630_13550	CD1355	cspB	Cold shock protein CspB	58.03
CD630_13560	CD1356		Putative CBS domain-containing protein	11.19
CD630_13570	CD1357		Putative peptidyl-prolyl isomerase	5.39
CD630_13600	CD1360		Transcriptional regulator, Phage-type	0.11
CD630_13620	CD1362		Conserved hypothetical protein	0.07
CD630_13630	CD1363		Putative phage XkdK-like protein	0.01
CD630_13640	CD1364		Putative phage XkdM-like protein	0.03
CD630_13650	CD1365		Putative phage XkdN-like protein	0.02
CD630_13651	CD1365A		Conserved hypothetical protein	0.02
CD630_13660	CD1366		Putative phage tail protein	0.02
CD630_13670	CD1367		Putative phage XkdP-like protein	0.06
CD630_13680	CD1368		Putative phage cell wall XkdQ-like hydrolase	0.07
CD630_13690	CD1369		Putative phage protein	1.00
CD630_13700	CD1370		Putative phage XkdS-like protein	0.02
CD630_13710	CD1371		Putative baseplate assembly predicted J-like	0.03
CD630_13720	CD1372		Putative phage XkdT-like protein	0.02
CD630_13730	CD1373		Putative phage tail fiber protein	0.03
CD630_13740	CD1374		Putative beta-lactamase-inhibitor protein II	0.20
CD630_13760	CD1376		Putative phage protein	0.07
CD630_13770	CD1377		Conserved hypothetical protein	18.77
CD630_13800	CD1380		Transporter, Major Facilitator Superfamily (MFS)	10.31
CD630_13810	CD1381		Transcriptional regulator, TetR family	33.57
CD630_13830	CD1383		Transcriptional regulator, GntR family	5.15
CD630_13870	CD1387		Putative allophanate hydrolase subunit 2	0.18
CD630_13940	CD1394		Putative NAD(P)-binding oxidoreductase, GFO/IDH/MOCA family	4.45
CD630_13960	CD1396		Putative amino acid amidase	29.84
CD630_14000	CD1400		Conserved hypothetical protein	9.12
CD630_14010	CD1401		Putative isochorismatase	7.87
CD630_14040	CD1404		Putative oligopeptide transporter	0.42
CD630_14041	CD1404A		Conserved hypothetical protein	0.58
CD630_14050	CD1405		ABC-type transport system, ATP-binding protein	20.71
CD630_14060	CD1406		Conserved hypothetical protein	5.92
CD630_14110	CD1411		Conserved hypothetical protein	77.29
CD630_14140	CD1414		Putative oxidoreductase, Fe-S subunit	40.92
CD630_14170	CD1417		Putative ATP-binding protein	0.16
CD630_14190	CD1419		Putative diguanylate kinase signaling protein	4.19
CD630_14200	CD1420	dccA	Diguanylate cyclase protein	15.25
CD630_14210	CD1421		Putative diguanylate kinase signaling protein	19.65
CD630_14340	CD1434		Conserved hypothetical protein	11.02
CD630_14350	CD1435		Conserved hypothetical protein	33.08
CD630_14360	CD1436		Putative hydrolase	8.17
CD630_14380	CD1438		Putative TPR repeat-containing protein	11.41
CD630_14390	CD1439		Putative transporter, LrgA family	1.00
CD630_14400	CD1440		Putative transporter, LrgB family	3.03
CD630_14410	CD1441		Putative membrane protein	4.04
CD630_14490	CD1449	folE	GTP cyclohydrolase 1 (GTP cyclohydrolase I) (GTP-CH-I)	5.24
CD630_14500	CD1450	folP	Dihydropteroate synthase	8.68
CD630_14510	CD1451	folB	Dihydroneopterin aldolase	5.80
CD630_14520	CD1452	folK	2-amino-4-hydroxy-6-hydroxymethyldihydropteridine pyrophosphokinase	5.34
CD630_14530	CD1453	aroF	Phospho-2-dehydro-3-deoxyheptonate aldolase	2.71
CD630_14540	CD1454	dnaG	DNA primase	16.82
CD630_14550	CD1455	sigA1	RNA polymerase sigma factor SigA1 (sigma-43)	11.42
CD630_14560	CD1456		Putative SAM-dependent methyltransferase	32.89
CD630_14570	CD1457		Conserved hypothetical protein	10.25
CD630_14580	CD1458	wrbA	Putative flavodoxin protein	4.12
CD630_14600	CD1460		Putative phosphohydrolase, HD superfamily	3.19
CD630_14680	CD1468		Putative iron-sulfur protein	0.36
CD630_14690	CD1469	cwp20	Putative cell surface protein putative penicillin-binding protein	0.36
CD630_14740	CD1474		Putative rubrerythrin (Rr)	2.56
CD630_14770	CD1477	feoA	Ferrous iron transport protein	0.03
CD630_14780	CD1478	feoA	Ferrous iron transport protein	0.04
CD630_14790	CD1479	feoB1	Ferrous iron transport protein B	0.12
CD630_14800	CD1480		Conserved hypothetical protein	0.10
CD630_14810	CD1481		Putative tryptophan RNA-binding attenuation protein	0.27
CD630_14820	CD1482	ssuC	ABC-type transport system, sulfonates-family permease	0.34
CD630_14830	CD1483	ssuB	ABC-type transport system, sulfonates-family ATP-binding protein	0.37
CD630_14840	CD1484	ssuA	ABC-type transport system, alkanesulfonates-family extracellular solute-binding protein	0.21
CD630_14890	CD1489	metN	ABC-type transport system, methionine-specific ATP-binding protein	7.81
CD630_14900	CD1490	metI	ABC-type transport system, methionine-specific permease	8.13
CD630_14910	CD1491	metQ	ABC-type transport system, methionine-specific substrate-binding lipoprotein	5.53
CD630_14960	CD1496		Conserved hypothetical protein	41.61
CD630_14970	CD1497		Conserved hypothetical protein	8.16
CD630_15000	CD1500	tlpB	Transposase-like protein B	3.18
CD630_15020	CD1502	deoC	Deoxyribose-phosphate aldolase (Phosphodeoxyriboaldolase) (Deoxyriboaldolase) (DERA)	6.39
CD630_15060	CD1506		Putative drug/sodium antiporter, MATE family	179.78
CD630_15070	CD1507		Putative thioredoxin	40.90
CD630_15071	CD1507A		Conserved hypothetical protein	1.00
CD630_15080	CD1508		Putative iron-sulfur binding protein	61.51
CD630_15090	CD1509		Putative lipoprotein	34.02
CD630_15100	CD1510		Conserved hypothetical protein, DUF1121 family	0.37
CD630_15160	CD1516		Transcriptional regulator, MerR family	9.52
CD630_15170	CD1517	feoB	Ferrous iron transport protein B	16.91
CD630_15180	CD1518	feoA	Ferrous iron transport protein	15.51
CD630_15210	CD1521	tyrS	Tyrosyl-tRNA synthetase (Tyrosine--tRNA ligase) (TyrRS)	2.01
CD630_15230	CD1523		Putative transporter	67.94
CD630_15250	CD1525		Putative iron-sulfur protein	9.36
CD630_15260	CD1526	pyrC	Dihydroorotase (DHOase)	2.01
CD630_15350	CD1535	sseA	3-mercaptopyruvate sulfurtransferase	5.32
CD630_15380	CD1538		Putative signaling protein	50.76
CD630_15410	CD1541		Putative drug/sodium antiporter, MATE family	21.80
CD630_15430	CD1543		putative FMN-dependent NADH-azoreductase	10.22
CD630_15431	CD1543A		Conserved hypothetical protein	0.27
CD630_15450	CD1545		Conserved hypothetical protein, DUF1836 family	41.93
CD630_15460	CD1546		Putative channel-forming hemolysin	11.71
CD630_15550	CD1555		Putative amino acid permease	3.73
CD630_15560	CD1556		Putative polysaccharide deacetylase	9.53
CD630_15570	CD1557		Putative peptidylprolyl isomerase	15.10
CD630_15580	CD1558	sigV	Extra-Cytoplasmic Function sigma factors, ECF family	9.93
CD630_15590	CD1559	rsiV	Anti Sigma Factor, ECF family	20.49
CD630_15600	CD1560		Conserved hypothetical protein	1.00
CD630_15610	CD1561		Putative dehydrogenase	1.00
CD630_15620	CD1562		Conserved hypothetical protein	71.02
CD630_15690	CD1569		Transcriptional regulator, MarR family	6.39
CD630_15710	CD1571	tlpA	Transposase-like protein A	1.00
CD630_15720	CD1572	tlpB	Transposase-like protein B	5.52
CD630_15770	CD1577	pgm	Alpha-phosphoglucomutase	5.78
CD630_15780	CD1578		Putative membrane-associated ribonuclease BN-like (Rbn)	12.73
CD630_15790	CD1579		Two-component sensor histidine kinase, sporulation-associated spo0A	15.65
CD630_15810	CD1581		Conserved hypothetical protein	0.11
CD630_15820	CD1582	hisD	Histidinol dehydrogenase (HDH)	4.37
CD630_15900	CD1590		Putative membrane protein	6.99
CD630_15960	CD1596	map2	Methionine aminopeptidase Map2 (MAP) (Peptidase M)	8.01
CD630_16020	CD1602		PTS system, lactose/cellobiose-family IIB component	4.71
CD630_16140	CD1614		ABC-type transport system, ATP-binding protein	3.67
CD630_16150	CD1615		ABC-type transport system, permease	2.99
CD630_16160	CD1616		Putative diguanylate kinase signaling protein	78.48
CD630_16170	CD1617		Transcriptional regulator, GntR family	25.86
CD630_16180	CD1618		ABC-type transport system, multidrug-family ATP-binding protein	1.00
CD630_16190	CD1619		ABC-type transport system, multidrug-family permease	1.00
CD630_16200	CD1620		Transporter, Major Facilitator Superfamily (MFS)	86.21
CD630_16210	CD1621		Putative mechanosensitive ion channel protein, MscS family	21.22
CD630_16240	CD1624	vanR	Two-component response regulator	3.93
CD630_16250	CD1625	vanS	Two-component sensor histidine kinase	6.81
CD630_16290	CD1629		Conserved hypothetical protein	5.21
CD630_16340	CD1634	terD	Tellurium resistance protein	0.14
CD630_16350	CD1635	terD	Tellurium resistance protein	0.12
CD630_16360	CD1636	terD	Tellurium resistance protein	0.52
CD630_16370	CD1637		Putative calcium-transporting ATPase	0.43
CD630_16380	CD1638		Conserved hypothetical protein	1.00
CD630_16390	CD1639		Putative tellurite associated resistance protein	1.00
CD630_16400	CD1640		Conserved hypothetical protein	3.03
CD630_16410	CD1641		Conserved hypothetical protein	14.59
CD630_16420	CD1642		Conserved hypothetical protein	8.63
CD630_16430	CD1643		Conserved hypothetical protein	29.82
CD630_16440	CD1644		Transcriptional regulator, RmlC-type	4.86
CD630_16450	CD1645		Putative membrane protein	3.04
CD630_16460	CD1646		Putative peptidase, M19 family	2.26
CD630_16530	CD1653		Putative Probable D-methionine-binding lipoprotein	26.43
CD630_16550	CD1655		Putative Na+/H+ antiporter NhaC-like	4.77
CD630_16570	CD1657	gcvTPA	Bi-functional glycine dehydrogenase/aminomethyl transferase protein	5.43
CD630_16580	CD1658	gcvPB	Glycine decarboxylase	1.00
CD630_16590	CD1659		Cation-transporting ATPase	16.95
CD630_16650	CD1665	cysM	O-acetylserine (thiol)-lyase (O-acetylserine sulfhydrylase) (OAS-TL)	5.73
CD630_16670	CD1667		Putative maltose O-acetyltransferase	3.99
CD630_16750	CD1675		Transcriptional regulator, hxlR family	6.47
CD630_16760	CD1676	pcp	Pyrrolidone-carboxylate peptidase	105.07
CD630_16820	CD1682	iunH	Putative nucleoside hydrolase, IUNH family	8.77
CD630_16830	CD1683		Putative membrane protein	6.66
CD630_16840	CD1684		Putative radical SAM superfamily protein	8.12
CD630_16850	CD1685		Putative binding protein	1.00
CD630_16860	CD1686		Transcriptional regulator, repressor-like	11.89
CD630_16870	CD1687		Putative lipoprotein	7.56
CD630_16880	CD1688		Two-component response regulator	8.95
CD630_16890	CD1689		Two-component sensor histidine kinase	5.49
CD630_16930	CD1693		Putative dinitrogenase iron-molybdenum cofactor	0.34
CD630_16950	CD1695		Putative symporter protein	23.91
CD630_16960	CD1696		Sodium:alanine symporter	5.24
CD630_16970	CD1697	ribH	6,7-dimethyl-8-ribityllumazine synthase	79.09
CD630_16980	CD1698	ribBA	Riboflavin biosynthesis protein ribBA [Includes: 3,4-dihydroxy-2-butanone 4-phosphate synthase GTP cyclohydrolase-2]	80.42
CD630_16990	CD1699	ribE	Riboflavin synthase alpha subunit	46.45
CD630_17000	CD1700	ribD	Riboflavin biosynthesis protein ribD [Includes: Diaminohydroxyphosphoribosylaminopyrimidine deaminase 5-amino-6-(5-phosphoribosylamino)uracil reductase]	129.70
CD630_17010	CD1701	recQ	ATP-dependent DNA helicase	3.87
CD630_17100	CD1710		Putative NAD(P)-binding protein	23.87
CD630_17120	CD1712	moaB	Molybdenum cofactor biosynthesis protein MoaB	6.31
CD630_17130	CD1713	moaA	Molybdenum cofactor biosynthesis protein MoaA	6.34
CD630_17140	CD1714	moaC	Molybdenum cofactor biosynthesis protein MoaC	5.84
CD630_17150	CD1715		Putative molybdenum cofactor sulfurase	3.90
CD630_17230	CD1723		Putative acyltransferase	0.16
CD630_17270	CD1727		Conserved hypothetical protein	36.53
CD630_17280	CD1728		Conserved hypothetical protein	66.26
CD630_17292			Conserved hypothetical protein	10.32
CD630_17300	CD1730		Putative ATP-binding protein	0.23
CD630_17360	CD1736		Transcriptional regulator, HTH-type	48.19
CD630_17380	CD1738		Two-component sensor histidine kinase	4.42
CD630_17390	CD1739		Two-component response regulator, sigma-54 dependent regulator	5.30
CD630_17451	CD1745A	feoA	Ferrous iron transport protein	0.01
CD630_17511			Conserved hypothetical protein	0.44
CD630_17520	CD1752		Transcriptional regulator, TetR family	5.76
CD630_17530	CD1753		ABC-type transport system, multidrug-family ATP-binding protein	5.85
CD630_17551	CD1755A		Transcriptional regulator, HTH-type	1.00
CD630_17560	CD1756	def1	Peptide deformylase 1 (PDF 1) (Polypeptide deformylase 1)	4.49
CD630_17580	CD1758		Putative radical SAM superfamily protein	3.68
CD630_17620	CD1762		Conserved hypothetical protein	6.12
CD630_17670	CD1767	gapB	Glyceraldehyde-3-phosphate dehydrogenase (GAPDH)	17.09
CD630_17680	CD1768		Conserved hypothetical protein	11.83
CD630_17690	CD1769		Putative CoA enzyme activase	7.91
CD630_17730	CD1773		Conserved hypothetical protein	20.85
CD630_17740	CD1774		ABC-type transport system, aminoacid-family extracellular solute-binding protein	19.43
CD630_17750	CD1775		ABC-type transport system, aminoacid-family permease	11.45
CD630_17760	CD1776		ABC-type transport system, aminoacid-family ATP-binding protein	26.38
CD630_17770	CD1777		Putative arsenate reductase	30.62
CD630_17780	CD1778		Conserved hypothetical protein	27.17
CD630_17790	CD1779		Conserved hypothetical protein	18.81
CD630_17800	CD1780		Putative methylase	17.69
CD630_17810	CD1781		Putative lipoprotein	11.37
CD630_17820	CD1782		Two-component response regulator	1.00
CD630_17830	CD1783		Two-component sensor histidine kinase	9.62
CD630_17840	CD1784	truA2	Pseudouridylate synthase (tRNA pseudouridine synthase A)	9.30
CD630_17850	CD1785	argG	Argininosuccinate synthase (Citrulline--aspartate ligase)	3.25
CD630_17980	CD1798		Transcriptional regulator, LysR family	4.44
CD630_17990	CD1799	terD	Tellurium resistance protein	1.00
CD630_18000	CD1800	terD	Tellurium resistance protein	3.36
CD630_18010	CD1801		Putative membrane protein	2.64
CD630_18030	CD1803	cwp23	Putative cell wall-binding protein	10.28
CD630_18040	CD1804	scrR	Transcriptional regulator, LacI family	3.18
CD630_18070	CD1807		Putative NADPH-dependent FMN reductase	16.56
CD630_18100	CD1810		Transcriptional regulator, beta-lactams repressor	2.96
CD630_18140	CD1814		Putative phosphoglycerate mutase	1.00
CD630_18150	CD1815		Conserved hypothetical protein	10.01
CD630_18160	CD1816	cmk	Cytidylate kinase (CK) (Cytidine monophosphate kinase) (CMP kinase)	31.32
CD630_18170	CD1817		Putative acyltransferase	15.88
CD630_18180	CD1818	ispH	4-hydroxy-3-methylbut-2-enyl diphosphate reductase	12.81
CD630_18190	CD1819		Putative membrane protein	29.82
CD630_18200	CD1820		Adenine deaminase (Disrupted IStron)	1.00
CD630_18210	CD1821	tlpB	Transposase-like protein B	3.52
CD630_18240	CD1824		P-type calcium transport ATPase	4.98
CD630_18250	CD1825	metY	O-acetylhomoserine sulfhydrylase	5.93
CD630_18260	CD1826	metA	Homoserine O-succinyltransferase	5.51
CD630_18270	CD1827		Transcriptional regulator, MarR family	139.49
CD630_18280	CD1828	ftsH1	Cell division protease FtsH1	3.68
CD630_18290	CD1829	kdpD	Two-component sensor histidine kinase KdpD	22.27
CD630_18300	CD1830	kdpE	Two-component response regulator KdpE	91.11
CD630_18310	CD1831		Putative cation (Mg2+ and Co2+) transport-related, membrane protein	31.84
CD630_18311	CD1831A		Conserved hypothetical protein	34.79
CD630_18320	CD1832	aroF	3-deoxy-D-arabino-heptulosonate 7-phosphate synthase	2.92
CD630_18330	CD1833	aroB	3-dehydroquinate synthase	4.11
CD630_18340	CD1834	aroA	3-phosphoshikimate 1-carboxyvinyltransferase	3.83
CD630_18350	CD1835	aroC	Chorismate synthase (5-enolpyruvylshikimate-3-phosphate phospholyase)	1.00
CD630_18360	CD1836	pheA	Bifunctional P-protein, chorismate mutase/prephenate dehydratase	1.00
CD630_18400	CD1840		Putative diguanylate kinase signaling protein	4.36
CD630_18410	CD1841		Two-component sensor histidine kinase	1.00
CD630_18420	CD1842		Conserved hypothetical protein, DUF218 family	2.81
CD630_18500	CD1850		Transcriptional regulator, AraC family Tn1549-like, CTn5-Orf6	10.57
CD630_18500	CD1850		Transcriptional regulator, AraC family Tn1549-like, CTn5-Orf6	10.57
CD630_18610	CD1861		Putative conjugative transposon protein Tn1549-like, CTn5-Orf19	0.22
CD630_18640	CD1864		Transcriptional regulator, HTH-type Tn1549-like, CTn5-Orf23	10.86
CD630_18650	CD1865		Putative DNA recombination protein Tn1549-like, CTn5-Orf24	11.87
CD630_18660	CD1866		Putative conjugative transposon protein tn1549-like, CTn5-Orf25	3.95
CD630_18670	CD1867		Putative conjugative transposon protein Tn1549-like, CTn5-Orf26	7.32
CD630_18680	CD1868		Putative conjugative transposon protein Tn1549-like, CTn5-Orf27	4.42
CD630_18690	CD1869		Putative endonuclease relaxase Tn1549-like, CTn2-Orf20	17.90
CD630_18700	CD1870		Putative conjugative transposon protein Tn1549-like, CTn2-Orf21	14.42
CD630_18760	CD1876	vncR	Two-component response regulator Tn1549-like, CTn5-Orf36	5.50
CD630_18800	CD1880		Conserved hypothetical protein	0.39
CD630_18920	CD1892		Putative methyltransferase, type 11 family	9.32
CD630_18930	CD1893		Putative oligonucleotide binding regulator	27.13
CD630_18950	CD1895		Conserved hypothetical protein	13.10
CD630_18960	CD1896		Conserved hypothetical protein	16.35
CD630_18990	CD1899		Putative dCMP deaminase	7.66
CD630_19300	CD1930		Putative lipoprotein	10.70
CD630_19340	CD1934		Conserved hypothetical protein	11.09
CD630_19350	CD1935	spoVS	Stage V sporulation protein S	2.84
CD630_19360	CD1936	accA	Acetyl-coenzyme A carboxylase carboxyl transferase subunit alpha	2.75
CD630_19370	CD1937	accD	Acetyl-CoA carboxylase subunit beta	2.10
CD630_19380	CD1938	accC	Acetyl-CoA carboxylase subunit	2.32
CD630_19390	CD1939	accB	Acetyl-CoA carboxylase subunit	4.27
CD630_19410	CD1941		Conserved hypothetical protein	7.28
CD630_19420	CD1942	trmB	tRNA (guanine-N(7)-)-methyltransferase (tRNA(m7G46)-methyltransferase)	5.01
CD630_19450	CD1945		Putative enzyme	21.17
CD630_19460	CD1946		Transcriptional regulator, AraC family	20.52
CD630_19500	CD1950		Putative membrane protein	9.47
CD630_19530	CD1953		Conserved hypothetical protein	2.59
CD630_19650	CD1965		Putative permease	3.39
CD630_19660	CD1966		Putative acyl-CoA thioesterase	3.51
CD630_19750	CD1975	miaA	tRNA delta(2)-isopentenylpyrophosphate transferase	2.23
CD630_19760	CD1976	mutL	DNA mismatch repair protein MutL	2.66
CD630_19770	CD1977	mutS	DNA mismatch repair protein MutS	2.81
CD630_19860	CD1986	miaB	(Dimethylallyl)adenosine tRNA methylthiotransferase miaB (tRNA-i(6)A37 methylthiotransferase)	8.14
CD630_19870	CD1987	cwp28	Putative cell wall binding protein	44.04
CD630_19880	CD1988		Putative tryptophan transport protein	9.04
CD630_19904			Fragment of conserved hypothetical protein	0.10
CD630_19930	CD1993		Putative decarboxylase	0.33
CD630_19942			Conserved hypothetical protein	9.87
CD630_19950	CD1995		Putative membrane protein	7.94
CD630_19960	CD1996		Transcriptional regulator, AraC family	16.91
CD630_19970	CD1997		Putative proline iminopeptidase (PIP), S33 family	8.96
CD630_19980	CD1998		Transcriptional regulator, TetR family	12.74
CD630_19990	CD1999	fldX	Flavodoxin	0.08
CD630_20200	CD2020	clpB	Chaperone protein	0.34
CD630_20210	CD2021		Conserved hypothetical protein	1.00
CD630_20220	CD2022		Conserved hypothetical protein	1.00
CD630_20240	CD2024		ABC-type transport system, multidrug-family ATP-binding protein	0.17
CD630_20400	CD2040		Transcriptional regulator, MerR family	15.12
CD630_20420	CD2042		Transcriptional regulator, TetR family	3.23
CD630_20430	CD2043		Putative hydrolase	8.51
CD630_20460	CD2046		Conserved hypothetical protein	5.83
CD630_20530	CD2053	lysA	Diaminopimelate decarboxylase	3.15
CD630_20540	CD2054	lysC	Aspartokinase	1.98
CD630_20541			Conserved hypothetical protein	13.47
CD630_20560	CD2056		Conserved hypothetical protein	7.43
CD630_20570	CD2057		Conserved hypothetical protein	17.16
CD630_20580	CD2058		Conserved hypothetical protein	4.64
CD630_20600	CD2060		Putative lipid kinase	0.51
CD630_20610	CD2061		Conserved hypothetical protein, DUF1121 family	0.35
CD630_20620	CD2062		Conserved hypothetical protein	8.87
CD630_20630	CD2063		Conserved hypothetical protein	13.54
CD630_20640	CD2064		Conserved hypothetical protein	0.03
CD630_20670	CD2067		Conserved hypothetical protein	2.78
CD630_20680	CD2068		ABC-type transport system, ATP-binding protein	2.77
CD630_20690	CD2069		Putative molybdopterin cofactor biosynthesis protein	1.00
CD630_20700	CD2070		Conserved hypothetical protein	3.39
CD630_20710	CD2071		Conserved hypothetical protein	6.47
CD630_20720	CD2072		Putative transposase	8.56
CD630_20730	CD2073	xdhA	Xanthine dehydrogenase, molybdenum binding subunit	0.17
CD630_20930	CD2093		Conserved hypothetical protein	35.23
CD630_20940	CD2094		Putative restriction enzyme	3.97
CD630_20950	CD2095		Putative cell division GTPase	5.43
CD630_20960	CD2096		Putative DNA-binding protein	7.18
CD630_20970	CD2097		Putative membrane protein, DUF988 family	13.69
CD630_20990	CD2099	XdhD	Xanthine dehydrogenase subunit XdhD, molybdopterin-binding	1.00
CD630_21000	CD2100	XdhC3	Xanthine dehydrogenase iron-sulfur binding subunit XdhC3	5.25
CD630_21010	CD2101	xdhB	Xanthine dehydrogenase subunit XdhB, FAD-binding	1.00
CD630_21070	CD2107		Xanthine/uracil/thiamine/ascorbate permease family protein	17.48
CD630_21080	CD2108		Putative drug/sodium antiporter, MATE family	4.28
CD630_21100	CD2110		Putative transaldolaseC-like	0.27
CD630_21120	CD2112		Conserved hypothetical protein	0.20
CD630_21150	CD2115		Putative copper-transporting P-type ATPase	2.09
CD630_21151			Conserved hypothetical protein	9.92
CD630_21160	CD2116	bipA	GTP-binding protein BipA	12.44
CD630_21170	CD2117	trxB	Thioredoxin reductase	2.19
CD630_21180	CD2118	thrC	Threonine synthase	0.15
CD630_21190	CD2119	thrB	Homoserine kinase (HSK) (HK)	0.15
CD630_21220	CD2122		Putative cations transporter	3.93
CD630_21230	CD2123		Putative multiprotein-complex assembly TPR repeat-containing protein	2.75
CD630_21240	CD2124		Putative malate transporter	2.95
CD630_21270	CD2127		Putative exported protein	0.08
CD630_21340	CD2134		Putative signaling protein	9.41
CD630_21350	CD2135	cdsA	Phosphatidate cytidylyltransferase CdsA	2.40
CD630_21360	CD2136	uppS	Undecaprenyl pyrophosphate synthetase	3.31
CD630_21380	CD2138	pyrH	Uridylate kinase (UK) (Uridine monophosphate kinase) (UMP kinase) (UMPK)	1.79
CD630_21390	CD2139	tsf	Elongation factor Ts (EF-Ts)	1.00
CD630_21400	CD2140	rpsB	30S ribosomal protein S2	2.34
CD630_21450	CD2145		DNA mismatch repair protein	2.48
CD630_21460	CD2146		Conserved hypothetical protein, UPF0027 family	8.69
CD630_21480	CD2148		Putative serine/threonine protein kinase	12.94
CD630_21490	CD2149		Putative vancomycin resistance protein, vanW family	8.33
CD630_21510	CD2151		Putative membrane protein, DUF819 family	0.07
CD630_21520	CD2152		Putative glutamyl-aminopeptidase, M42 family	0.01
CD630_21530	CD2153		Conserved hypothetical protein	0.43
CD630_21540	CD2154		Putative ATP/GTP-binding protein	0.50
CD630_21550	CD2155	bioB	Biotin synthase	0.46
CD630_21560	CD2156	thiH	Thiamine biosynthesis protein ThiH	0.31
CD630_21570	CD2157		Conserved hypothetical protein	0.50
CD630_21580	CD2158	gabT	4-aminobutyrate aminotransferase	0.09
CD630_21640	CD2164	ldh	L-lactate dehydrogenase (L-LDH)	0.25
CD630_21650	CD2165		Transcriptional regulator, HTH-type	7.48
CD630_21700	CD2170		Putative cNMP-binding regulatory protein	6.82
CD630_21710	CD2171		Fragment of putative sodium:dicarboxylate symporter (Part 1)	0.23
CD630_21810	CD2181		Putative alpha/beta hydrolase	0.12
CD630_21950	CD2195	ftnA	Ferritin	0.31
CD630_22090	CD2209		Putative GTP-binding protein, HflX type	4.10
CD630_22160	CD2216		Conserved hypothetical protein	54.52
CD630_22200	CD2220		Putative cyclic nucleotides-binding protein	0.11
CD630_22280	CD2228		Conserved hypothetical protein	2.21
CD630_22340	CD2234		Transcriptional regulator, Crp family	4.33
CD630_22350	CD2235		Transcriptional regulator, RpiR family	17.91
CD630_22380	CD2238		Conserved hypothetical protein	32.65
CD630_22390	CD2239		Putative Na+/solute symporter, SSS family	6.11
CD630_22400	CD2240	nanA	Acetylneuraminate lyase	14.00
CD630_22410	CD2241	nanE	N-acetylmannosamine-6-phosphate 2-epimerase (ManNAc-6-P epimerase)	1.00
CD630_22420	CD2242		Conserved hypothetical protein	4.59
CD630_22430	CD2243		Putative membrane protein	34.98
CD630_22510	CD2251		Conserved hypothetical protein	4.99
CD630_22520	CD2252		Glutamate 2,3-aminomutase	3.90
CD630_22530	CD2253		Transcriptional regulator, GntR family	17.25
CD630_22540	CD2254		Asp/Glu racemase	4.47
CD630_22550	CD2255		Conserved hypothetical protein	2.82
CD630_22580	CD2258		Conserved hypothetical protein	1.00
CD630_22590	CD2259		Conserved hypothetical protein with RmlC-like jelly roll fold	0.30
CD630_22600	CD2260		Transporter, Major Facilitator Superfamily (MFS)	4.60
CD630_22610	CD2261		Putative peptidase, M24 family	0.18
CD630_22620	CD2262		Transporter, Major Facilitator Superfamily (MFS)	0.10
CD630_22650	CD2265		Putative membrane protein	11.40
CD630_22660	CD2266		Putative oxidoreductase, FAD dependent	11.47
CD630_22690	CD2269	fruABC	PTS system, fructose-specific IIABC component	26.37
CD630_22700	CD2270	fruK	Fructose 1-phosphate kinase	82.61
CD630_22730	CD2273		Putative sporulation integral membrane protein	7.97
CD630_22760	CD2276		Sodium:alanine symporter	33.00
CD630_22880	CD2288		Two-component sensor histidine kinase	6.23
CD630_22890	CD2289		Two-component response regulator	8.62
CD630_22980	CD2298	srl	Actin aggregate factor	0.13
CD630_22991	CD2299A		Putative phage protein	26.00
CD630_23000	CD2300		Conserved hypothetical protein	5.27
CD630_23010	CD2301		Conserved hypothetical protein	1.00
CD630_23050	CD2305	pilW	Type IV pilus protein	7.55
CD630_23070	CD2307		Putative membrane protein	4.69
CD630_23080	CD2308		Transcriptional regulator, HTH-type	5.27
CD630_23090	CD2309		Conserved hypothetical protein	0.19
CD630_23100	CD2310	cspC	Major cold shock protein CspC	90.38
CD630_23110	CD2311		ABC-type transport system, molybdenum-like extracellular solute-binding protein	1.00
CD630_23120	CD2312		ABC-type transport system, molybdenum-like permease	9.94
CD630_23130	CD2313		ABC-type transport system, molybdenum-like ATP-binding protein	1.00
CD630_23140	CD2314		Conserved hypothetical protein	30.36
CD630_23180	CD2318		Putative phosphohexomutase	0.43
CD630_23290	CD2329	tal	Transaldolase	2.79
CD630_23300	CD2330	xpt	Xanthine phosphoribosyltransferase (XPRTase)	7.21
CD630_23310	CD2331	mtlD	Mannitol-1-phosphate 5-dehydrogenase	10.02
CD630_23320	CD2332	mtlF	PTS system, mannitol-specific, EIIA component	17.94
CD630_23330	CD2333	mtlR	Transcription antiterminator, PTS operon regulator	16.73
CD630_23340	CD2334	mtlA	PTS system, mannitol-specific, IICB component	13.80
CD630_23350	CD2335	guaB	Inositol-5'-monophosphate dehydrogenase (IMP dehydrogenase) (IMPDH) (IMPD)	2.61
CD630_23360	CD2336		Putative toxic anion resistance protein	2.20
CD630_23380	CD2338	4hbD	4-hydroxybutyrate dehydrogenase (4-hydroxybutanoate:NAD+ oxidoreductase)	0.01
CD630_23390	CD2339	cat2	4-hydroxybutyrate CoA transferase	0.00
CD630_23400	CD2340		Conserved hypothetical protein	0.00
CD630_23410	CD2341	abfD	Gamma-aminobutyrate metabolism dehydratase/isomerase [includes: 4- hydroxybutyryl-coa dehydratase vinylacetyl-coa-delta-isomerase]	0.00
CD630_23420	CD2342	sucD	Succinate-semialdehyde dehydrogenase (NAD(P)+)	0.00
CD630_23430	CD2343	cat1	Succinyl-CoA:coenzyme A transferase	0.00
CD630_23440	CD2344		Putative membrane protein	0.00
CD630_23470	CD2347		Putative Xaa-Pro dipeptidase	0.01
CD630_23480	CD2348	grdD	Glycine reductase complex component C subunit alpha (Protein PC alpha)	0.07
CD630_23490	CD2349	grdC	Glycine reductase complex component C subunit beta (Protein PC beta)	0.29
CD630_23510	CD2351	grdB	Glycine reductase complex component B gamma subunit (selenocysteine)	0.13
CD630_23520	CD2352	grdA	Glycine reductase complex selenoprotein A (selenocysteine)	0.14
CD630_23540	CD2354	grdE	Glycine reductase complex component B subunits alpha and beta (Selenoprotein PB alpha/beta) [Contains: Betaine reductase component B subunit beta Betaine reductase component B subunit alpha]	0.11
CD630_23550	CD2355	trxA2	Thioredoxin 2 (Trx2)	0.10
CD630_23560	CD2356	trxB3	Thioredoxin reductase 3	0.16
CD630_23570	CD2357	grdX	Putative glycine reductase complex component	0.16
CD630_23600	CD2360		Conserved hypothetical protein	0.17
CD630_23610	CD2361		ABC-type transport system, nitrate/sulfonate/taurine ATP-binding protein	0.17
CD630_23620	CD2362		Fragment of ABC-type transport system, permease (Part 1)	0.10
CD630_23630	CD2363		Conserved hypothetical protein	0.02
CD630_23640	CD2364		Conserved hypothetical protein	0.12
CD630_23650	CD2365		ABC-type transport system, nitrate/sulfonate/taurine extracellular solute-binding protein	0.03
CD630_23660	CD2366		Conserved hypothetical protein	0.04
CD630_23670	CD2367		ABC-type transport system, multidrug-family permease	0.08
CD630_23690	CD2369		Conserved hypothetical protein	0.06
CD630_23760	CD2376		Putative membrane protein	2.48
CD630_23790	CD2379	buk	Butyrate kinase (Branched-chain carboxylic acid kinase) (BK)	0.11
CD630_23800	CD2380	iorB	Indole pyruvate ferredoxin/flavodoxin oxidoreductase	0.04
CD630_23810	CD2381	iorA	Indole pyruvate ferredoxin/flavodoxin oxidoreductase	0.03
CD630_23820	CD2382		Putative pyridoxal phosphate-dependent transferase	0.02
CD630_23930	CD2393		Putative glycosyl transferase, family 51	2.37
CD630_23960	CD2396		Conserved hypothetical protein	0.12
CD630_24030	CD2403	dut	Deoxyuridine 5'-triphosphate nucleotidohydrolase (dUTPase) (dUTP pyrophosphatase)	0.39
CD630_24060	CD2406		Putative lipoprotein	0.18
CD630_24070	CD2407		Putative multidrug efflux pump	0.21
CD630_24080	CD2408		Putative multidrug efflux pump	0.27
CD630_24320	CD2432	glyS	Glycyl-tRNA synthetase beta subunit (Glycine--tRNA ligase beta subunit) (GlyRS)	1.00
CD630_24330	CD2433	glyQ	Glycyl-tRNA synthetase alpha subunit (Glycine--tRNA ligase alpha subunit) (GlyRS)	2.35
CD630_24340	CD2434		Conserved hypothetical protein	1.00
CD630_24350	CD2435	recO	DNA repair protein RecO (Recombination protein O)	11.47
CD630_24351			Conserved hypothetical protein	9.43
CD630_24360	CD2436		Putative divalent cation transporter, MgtE family	2.59
CD630_24370	CD2437	era	GTP-binding protein Era	2.04
CD630_24380	CD2438	cdd	Cytidine deaminase (Cytidine aminohydrolase) (CDA)	1.90
CD630_24390	CD2439		Putative diacylglycerol kinase	2.81
CD630_24400	CD2440		Putative metal-dependent hydrolase	2.50
CD630_24440	CD2444		Putative ribosome-associated sigma 54 modulation protein	0.05
CD630_24600	CD2460	dnaJ	Chaperone protein DnaJ	0.07
CD630_24610	CD2461	dnaK	Chaperone protein dnaK (Heat shock protein 70) (Heat shock 70 kDa protein) (HSP70)	1.00
CD630_24620	CD2462	grpE	Protein grpE (HSP-70 cofactor)	1.00
CD630_24630	CD2463	hrcA	Transcriptional regulator, Heat-inducible repressor HrcA	0.10
CD630_24650	CD2465		Putative amino acid/polyamine transporter	0.44
CD630_24670	CD2467	lepA	GTP-binding protein LepA	2.06
CD630_24710	CD2471		Conserved hypothetical protein	0.46
CD630_24720	CD2472		Transcriptional regulator, ArsR family	0.33
CD630_24730	CD2473	rpsT	30S ribosomal protein S20	5.78
CD630_24740	CD2474		Putative DNA polymerase III, delta subunit	7.35
CD630_24760	CD2476		Conserved hypothetical protein	1.58
CD630_24770	CD2477		Conserved hypothetical protein	3.76
CD630_24790	CD2479		Putative molybdenum cofactor biosynthesis	17.89
CD630_24800	CD2480		Putative hydrolase	0.30
CD630_24860	CD2486		PTS system, fructose-like IIC component	2.81
CD630_24870	CD2487		PTS system, fructose-like IIB component	8.58
CD630_24880	CD2488		PTS system, fructose-like IIA component	5.34
CD630_24890	CD2489		Transcription antiterminator, PTS operon regulator	9.55
CD630_24990	CD2499		Conserved hypothetical protein	0.02
CD630_25020	CD2502		Putative pyridoxal phosphate-dependent transferase	0.15
CD630_25030	CD2503		Putative cation-transporting P-type ATPase	8.19
CD630_25040	CD2504		Putative D-alanyl-D-alanine carboxypeptidase	13.91
CD630_25070	CD2507		Conserved hypothetical protein	0.49
CD630_25080	CD2508		Transcriptional regulator, AraC family	1.00
CD630_25170	CD2517		Fragment of transcriptional regulator, beta-lactams repressor (Part 1)	16.50
CD630_25180	CD2518	cwp29	Cell surface protein	0.10
CD630_25200	CD2520		Putative conjugative transposon antibiotic resistance protein	0.07
CD630_25210	CD2521	leuS	Leucyl-tRNA synthetase	0.34
CD630_25220	CD2522		Conserved hypothetical protein	3.39
CD630_25270	CD2527		Transcriptional regulator, TetR family	2.12
CD630_25280	CD2528		Conserved hypothetical protein	6.64
CD630_25290	CD2529		Conserved hypothetical protein	8.21
CD630_25300	CD2530		Transcriptional regulator, AraC family	5.53
CD630_25370	CD2537		Putative membrane-associated 5'-nucleotidase/phosphoesterase	5.90
CD630_25380	CD2538		Putative lipoprotein	4.30
CD630_25390	CD2539	rnz	Ribonuclease Z (RNase Z) (tRNase Z) (tRNA 3 endonuclease)	4.09
CD630_25400	CD2540		Coenzyme A disulfide reductase	2.04
CD630_25410	CD2541		Sodium:glutamate/aspartate symporter family	4.46
CD630_25420	CD2542		Conserved hypothetical protein	8.72
CD630_25430	CD2543		Putative membrane-bound 0-ACYL transferase, MBOAT family	4.65
CD630_25440	CD2544		Conserved hypothetical protein	3.64
CD630_25450	CD2545	bcsA	Cellulose synthase catalytic subunit (UDP-forming)	4.34
CD630_25460	CD2546		Endoglucanase (cellulase)	1.00
CD630_25530	CD2553		PTS system, fructose/mannitol family IIC component (Disrupted IStron)	0.11
CD630_25621	CD2562A	rpmB	50S ribosomal protein L28	4.12
CD630_25720	CD2572		Putative nitroreductase	0.31
CD630_25910	CD2591	ltaE	Low specificity L-threonine aldolase	0.17
CD630_25920	CD2592	fbpA	Fibronectin-binding protein A	2.75
CD630_25930	CD2593		ABC-type transport system, pristinamycin/multidrug-family ATP-binding protein	17.64
CD630_25940	CD2594	uraA	Putative uracil permease	6.65
CD630_25950	CD2595	pyrR	Bifunctional protein PyrR [Includes: Pyrimidine operon regulatory protein Uracil phosphoribosyltransferase (UPRTase)]	13.84
CD630_25960	CD2596		Putative pseudouridylate synthase, RluC/RluD family	2.60
CD630_25970	CD2597	lspA	Lipoprotein signal peptidase (Prolipoprotein signal peptidase) (Signal peptidase II) (SPase II)	22.93
CD630_26000	CD2600	cstA	Carbon starvation protein, CstA	0.04
CD630_26100	CD2610	trpS	Tryptophanyl-tRNA synthetase (Tryptophan--tRNA ligase) (TrpRS)	1.84
CD630_26110	CD2611	mtnN	MTA/SAH nucleosidase (5'-methylthioadenosine nucleosidase) (S-adenosylhomocysteine nucleosidase)	5.38
CD630_26120	CD2612		Putative amino acid permease	0.02
CD630_26130	CD2613		Putative peptidase, M24 family	0.02
CD630_26140	CD2614		Conserved hypothetical protein, DegV family	4.43
CD630_26150	CD2615		Transcriptional regulator, TetR family	22.15
CD630_26160	CD2616		Conserved hypothetical protein	0.37
CD630_26250	CD2625		Putative membrane protein	0.21
CD630_26300	CD2630	gpsA	Glycerol-3-phosphate dehydrogenase (NAD(P)+) (NAD(P)H-dependent glycerol-3-phosphate dehydrogenase)	1.99
CD630_26310	CD2631		Putative membrane protein, UPF0078 family	3.12
CD630_26320	CD2632		Putative GTP-binding protein EngA	2.78
CD630_26330	CD2633		Conserved hypothetical protein	6.07
CD630_26450	CD2645		ABC-type transport system, sugar-family extracellular solute-binding protein	3.07
CD630_26510	CD2651	murG	UDP-N-acetylglucosamine--N-acetylmuramyl-(pentapeptide) pyrophosphoryl-undecaprenol N-acetylglucosamine transferase	2.64
CD630_26520	CD2652	spoVE	Cell division/stage V sporulation protein	2.60
CD630_26530	CD2653	murD	UDP-N-acetylmuramoylalanine--D-glutamate ligase (UDP-N- acetylmuramoyl-L-alanyl-D-glutamate synthetase) (D-glutamic acid- adding enzyme)	3.44
CD630_26540	CD2654	mraY	Phospho-N-acetylmuramoyl-pentapeptide-transferase (UDP- MurNAc-pentapeptide phosphotransferase)	4.13
CD630_26550	CD2655	murF	UDP-N-acetylmuramoyl-tripeptide--D-alanyl-D-alanine ligase (UDP-MurNAc-pentapeptide synthetase) (D-alanyl-D-alanine-adding enzyme)	5.73
CD630_26580	CD2658	mraW	S-adenosyl-L-methionine-dependent methyltransferase MraW	3.10
CD630_26590	CD2659	lgt	Prolipoprotein diacylglyceryl transferase	1.00
CD630_26620	CD2662		Putative GTP-binding protein	3.84
CD630_26630	CD2663		Putative signaling protein	8.02
CD630_26640	CD2664	murE	UDP-N-acetylmuramyl-tripeptide synthetase	0.15
CD630_26660	CD2666	ptsG-A	PTS system, glucose-specific IIA component	0.03
CD630_26670	CD2667	ptsG-BC	PTS system, glucose-specific IIBC component	0.02
CD630_26680	CD2668		Transcription antiterminator, licT family	0.41
CD630_26691	CD2669a		Putative Na(+)/H(+) antiporter	0.14
CD630_26700	CD2670	appF	ABC-type transport system, ATP-binding protein	0.09
CD630_26710	CD2671	appD	ABC-type transport system, ATP-binding protein	0.13
CD630_26720	CD2672	appA	ABC-type transport system, oligopeptide-family solute-binding protein	0.06
CD630_26730	CD2673	appB	ABC-type transport system, oligopeptide-family permease protein	1.00
CD630_26740	CD2674	appC	ABC-type transport system, oligopeptide-family permease protein	0.18
CD630_26820	CD2682	pfo	Pyruvate-ferredoxin oxidoreductase	0.37
CD630_26830	CD2683		Putative propanediol utilization protein	0.26
CD630_26880	CD2688	sspA	Small, acid-soluble spore protein alpha	0.27
CD630_26890	CD2689		Putative lipoprotein	3.29
CD630_26900	CD2690		Putative membrane-associated phosphatase	6.96
CD630_26910	CD2691	hpt	Hypoxanthine phosphoribosyltransferase	7.05
CD630_26960	CD2696		Putative pyridoxal phosphate-dependent transferase	0.08
CD630_27010	CD2701		Putative lipoprotein	2.05
CD630_27130	CD2713	ldtcd2	L,D-transpeptidases	2.58
CD630_27190	CD2719		Putative polysaccharide deacetylase	14.49
CD630_27210	CD2721		Two-component sensor histidine kinase	3.74
CD630_27220	CD2722		Two-component response regulator	3.05
CD630_27230	CD2723		Putative membrane protein	7.68
CD630_27240	CD2724		Putative polysaccharide deacetylase	1.00
CD630_27250	CD2725		Putative monogalactosyldiacylglycerol synthase	27.22
CD630_27270	CD2727		Putative membrane protein	3.46
CD630_27280	CD2728		Putative membrane protein	2.94
CD630_27420	CD2742		Putative hydrolase beta-lactamase-like	1.00
CD630_27430	CD2743	dtd	D-tyrosyl-tRNA(Tyr) deacylase	1.00
CD630_27440	CD2744	relA	GTP pyrophosphokinase (RelA/SpoT)	2.04
CD630_27450	CD2745	apt	Adenine phosphoribosyltransferase (APRT)	1.94
CD630_27460	CD2746	recJ	Single-stranded-DNA-specific exonuclease	3.00
CD630_27470	CD2747		Putative ubiquinone biosynthesis protein	3.19
CD630_27480	CD2748		Putative acyltransferase	1.87
CD630_27490	CD2749		Putative radical SAM-family protein	3.10
CD630_27520	CD2752		Conserved hypothetical protein	27.88
CD630_27550	CD2755	ptsI	PTS system, EI component	0.28
CD630_27560	CD2756	ptsH	PTS system, HPr protein	0.24
CD630_27630	CD2763		Putative lipoprotein	17.23
CD630_27650	CD2765	LcpA	Surface-anchoring factors, LytR-CpsA-Psr-like protein	5.86
CD630_27660	CD2766	LcpB	Surface-anchoring factors, LytR-CpsA-Psr-like protein	11.63
CD630_27670	CD2767	cwp19	Putative cell surface protein	0.38
CD630_27690	CD2769		Putative polysaccharide biosynthesis protein	2.33
CD630_27700	CD2770		Putative glycosyl transferase, group 1	1.00
CD630_27710	CD2771	rkpK	UDP-glucose 6-dehydrogenase	1.00
CD630_27720	CD2772	tuaG	Putative glycosyl transferase, family 2	2.20
CD630_27730	CD2773		Putative glycosyl transferase, family 2	2.16
CD630_27740	CD2774		Putative glycosyl transferase, family 2	3.28
CD630_27750	CD2775		Putative glycerophosphotransferase	4.21
CD630_27760	CD2776		Putative glycosyl transferase, family 2	4.12
CD630_27770	CD2777		Putative membrane protein	3.33
CD630_27780	CD2778		Putative glycosyl transferase	3.52
CD630_27790	CD2779	manC	Putative mannose-1-phosphate guanylyltransferase	2.75
CD630_27800	CD2780	pgm	Alpha-phosphoglucomutase	4.15
CD630_27810	CD2781	mviN	Cell well glycopolymers exporter, flipase-type	5.95
CD630_27820	CD2782	cwp7	Cell wall binding protein	8.83
CD630_27850	CD2785		Putative membrane protein	10.58
CD630_27910	CD2791	cwp2	Cell wall binding protein	0.34
CD630_27930	CD2793	slpA	Precursor of the S-layer proteins	0.39
CD630_27950	CD2795	cwp11	Cell wall binding protein	2.18
CD630_27980	CD2798	cwp9	Cell wall binding protein	3.38
CD630_27990	CD2799	cwp8	Cell wall binding protein	0.22
CD630_28010	CD2801		Conserved hypothetical protein	2.26
CD630_28060	CD2806	ruvA	Holliday junction ATP-dependent DNA helicase RuvA	1.00
CD630_28070	CD2807	ruvC	Crossover junction endodeoxyribonuclease RuvC (Holliday junction nuclease RuvC) (Holliday junction resolvase RuvC)	3.34
CD630_28150	CD2815		Conserved hypothetical protein	0.20
CD630_28160	CD2816		Conserved hypothetical protein	0.18
CD630_28170	CD2817		ABC-type transport system, multidrug-family ATP-binding/permease protein	2.95
CD630_28180	CD2818		ABC-type transport system, multidrug-family ATP-binding/permease protein	6.39
CD630_28190	CD2819		Putative amino acid racemase	0.09
CD630_28200	CD2820		Putative membrane protein	0.08
CD630_28210	CD2821		Putative membrane protein	0.10
CD630_28220	CD2822		Putative glutamate carboxypeptidase, M20 family	0.05
CD630_28250	CD2825		Putative flavodoxin	0.13
CD630_28260	CD2826		Putative aldolase	0.10
CD630_28270	CD2827		Transcriptional regulator, MarR family	0.11
CD630_28280	CD2828		Putative pyridoxal phosphate-dependent transferase	0.24
CD630_28300	CD2830	zmp1	Extracellular Zinc metalloprotease	2.00
CD630_28400	CD2840	serS1	Seryl-tRNA synthetase 1	0.32
CD630_28420	CD2842		Nitrilase (carbon-nitrogen hydrolase)	0.20
CD630_28490	CD2849	phnXW	Bifunctional phosphonoacetaldehyde hydrolase/aminoethylphosphonate transaminase [Includes: Phosphonoacetaldehyde hydrolase 2-aminoethylphosphonate--pyruvate transaminase]	5.50
CD630_28500	CD2850		Transcriptional regulator, DeoR family	7.33
CD630_28510	CD2851	dltC	D-alanine--poly(phosphoribitol) ligase subunit 2 (D-alanyl carrier protein) (DCP)	17.89
CD630_28520	CD2852	dltB	D-alanyl transferase DltB, MBOAT family	20.10
CD630_28530	CD2853	dltA	D-alanine--poly(phosphoribitol) ligase subunit 1	13.97
CD630_28540	CD2854	dltD	D-alanine transferase	16.33
CD630_28700	CD2870	kdgT1	2-keto-3-deoxygluconate permease 1	0.09
CD630_28740	CD2874		Putative drug/sodium antiporter, MATE family	0.41
CD630_28750	CD2875	fhuC	ABC-type transport system, ferrichrome-specific ATP-binding protein	0.13
CD630_28760	CD2876	fhuG	ABC-type transport system, ferrichrome-specific permease	0.12
CD630_28770	CD2877	fhuB	ABC-type transport system, ferrichrome-specific permease	0.03
CD630_28780	CD2878	fhuD	ABC-type transport system, ferrichrome-specific extracellular solute-binding protein	0.01
CD630_28800	CD2880	celC	PTS system, cellobiose-specific IIA component	0.38
CD630_28810	CD2881	celG	Putative cellobiose-phosphate degrading protein	0.44
CD630_28820	CD2882	celF	Cellobiose-6-phosphate hydrolase, family 4	0.26
CD630_28830	CD2883	celB	PTS system, cellobiose-specific IIC component	0.18
CD630_28890	CD2889		Putative phage protein	10.85
CD630_29100	CD2910		Putative phage protein	0.01
CD630_29110	CD2911		Putative phage protein	0.02
CD630_29120	CD2912		Putative phage protein	0.06
CD630_29130	CD2913		Putative phage protein	0.27
CD630_29140	CD2914		Putative phage protein	0.11
CD630_29150	CD2915		Putative phage protein	0.04
CD630_29160	CD2916		Putative phage major capsid protein	0.02
CD630_29260	CD2926		Putative phage protein	0.05
CD630_29270	CD2927		Transcriptional regulator, Phage-type	2.21
CD630_29280	CD2928		Conserved hypothetical protein	2.12
CD630_29400	CD2940		Putative phage protein	0.00
CD630_29410	CD2941		Putative phage single-strand DNA-binding protein	0.01
CD630_29420	CD2942		Putative phage resolvase/integrase	0.03
CD630_29430	CD2943		Putative phage replication protein	0.04
CD630_29440	CD2944		Putative phage essential recombination function protein	0.05
CD630_29450	CD2945		Putative phage protein involved in bacteriophage resistance	0.09
CD630_29460	CD2946		Putative phage protein	0.09
CD630_29470	CD2947		Putative phage protein	0.02
CD630_29471	CD2947A		Hypothetical protein	0.01
CD630_29480	CD2948		Putative phage protein	0.00
CD630_29490	CD2949		Transcriptional regulator, Phage-type	0.01
CD630_29620	CD2962		Conserved hypothetical protein	17.54
CD630_29630	CD2963	ldtcd1	L,D-transpeptidases	3.82
CD630_29660	CD2966	adhE	Aldehyde-alcohol dehydrogenase	0.04
CD630_29890	CD2989	ssuA2	ABC-type transport system, sulfonate-family extracellular solute-binding protein	0.03
CD630_29900	CD2990	ssuB2	ABC-type transport system, sulfonate-family ATP-binding protein	0.04
CD630_29910	CD2991	ssuC2	ABC-type transport system, sulfonate-family permease	0.04
CD630_29920	CD2992		Conserved hypothetical protein	0.07
CD630_29930	CD2993		Conserved hypothetical protein	2.05
CD630_29940	CD2994	nrdF	Ribonucleoside-diphosphate reductase subunit beta (Ribonucleotide reductase small subunit)	6.33
CD630_29950	CD2995	nrdE	Ribonucleoside-diphosphate reductase subunit alpha (Ribonucleotide reductase large subunit)	0.18
CD630_30000	CD3000	dapA1	Dihydrodipicolinate synthase 1	5.30
CD630_30010	CD3001		Putative hydrolase/isomerase/hydratase	3.42
CD630_30020	CD3002	uxaA	D-galactate dehydratase/Altronate hydrolase	6.98
CD630_30030	CD3003		Putative N-terminus region of carbohydrate hydrolase, SAF domain	1.00
CD630_30040	CD3004	kdgT2	2-keto-3-deoxygluconate permease 2	19.17
CD630_30050	CD3005		Transcriptional regulator, IclR family	5.72
CD630_30060	CD3006		Alcohol dehydrogenase	8.07
CD630_30110	CD3011		Transcriptional regulator, HxlR family DUF24	12.51
CD630_30120	CD3012		Putative alpha-mannosidase	34.97
CD630_30130	CD3013		PTS system, mannose-specfic IIC component	18.80
CD630_30140	CD3014		PTS system, mannose-specfic IIB component	52.71
CD630_30150	CD3015		PTS system, mannose-specfic IIA component	54.05
CD630_30160	CD3016		Transcription antiterminator, PTS operon regulator	55.90
CD630_30180	CD3018		Putative redox-active protein	0.13
CD630_30270	CD3027		PTS system, glucose-like IIA component	0.03
CD630_30280	CD3028		Putative phosphosugar isomerase	0.05
CD630_30290	CD3029	malY	Bifunctional protein: cystathionine beta-lyase / repressor	0.02
CD630_30300	CD3030		PTS system, glucose-like IIBC component	0.14
CD630_30310	CD3031		Transcription antiterminator, PTS operon regulator	2.37
CD630_30340	CD3034		Transcriptional regulator, TrmB family	36.06
CD630_30350	CD3035		Putative diaminopimelate epimerase, PhzF family	2.70
CD630_30370	CD3037		Transcriptional regulator, CarD family	7.97
CD630_30400	CD3040		Conserved hypothetical protein	0.44
CD630_30430	CD3043		Conserved hypothetical protein	0.11
CD630_30670	CD3067	xynA	PTS system, xyloside-specific IIA component	2.80
CD630_30680	CD3068	xynB	PTS system, xyloside-specific IIB component	3.97
CD630_30690	CD3069	xynD	PTS system, xyloside-specific IID component	4.35
CD630_30880	CD3088		Putative cellobiose-phosphate degrading protein	0.18
CD630_30890	CD3089		PTS system, glucose-like IIBC component	0.26
CD630_30990	CD3099		Putative amidohydrolase, M20D family	0.21
CD630_31000	CD3100		Putative C4-dicarboxylate anaerobic carrier, DcuC family	0.33
CD630_31360	CD3136	bglA	6-phospho-beta-glucosidase	0.01
CD630_31370	CD3137	bglF	PTS system, beta-glucoside-specific IIABC component	0.03
CD630_31390	CD3139		Transcriptional regulator, Phage-type	0.14
CD630_31450	CD3145	cbpA	Surface-exposed adhesin	0.00
CD630_31490	CD3149		DNA helicase	0.31
CD630_31500	CD3150		Conserved hypothetical protein	0.13
CD630_31570	CD3157	smpB	SsrA-binding protein	13.28
CD630_31580	CD3158		Transcriptional regulator, TRAP family	3.56
CD630_31640	CD3164	rnr	Ribonuclease R	2.40
CD630_31670	CD3167		Putative phosphatidylethanolamine-binding regulatory protein	0.06
CD630_31691	CD3169A	secG	Protein-export membrane protein SecG	6.44
CD630_31700	CD3170	eno	Enolase (2-phosphoglycerate dehydratase) (2-phospho-D-glycerate hydro-lyase)	0.15
CD630_31710	CD3171	gpmI	2,3-bisphosphoglycerate-independent phosphoglycerate mutase (Phosphoglyceromutase) (BPG-independent PGAM) (iPGM)	0.27
CD630_31720	CD3172	tpi	Triosephosphate isomerase (TIM) (Triose-phosphate isomerase)	0.32
CD630_31730	CD3173	pgk	Phosphoglycerate kinase	0.08
CD630_31740	CD3174	gapA	Glyceraldehyde-3-phosphate dehydrogenase (GAPDH)	0.01
CD630_31750	CD3175	cggR	Transcriptional regulator, SorC family	0.03
CD630_32070	CD3207		Putative multi antimicrobial extrusion protein, MatE family	13.01
CD630_32080	CD3208		Transcriptional regulator, MarR family	13.27
CD630_32090	CD3209		Transcriptional regulator, PadR family	38.90
CD630_32100	CD3210		Conserved hypothetical protein	61.48
CD630_32110	CD3211		Conserved hypothetical protein	46.63
CD630_32150	CD3215		ABC-type transport system, glycine betaine/carnitine/choline ATP-binding protein	8.89
CD630_32160	CD3216		ABC-type transport system, glycine betaine/carnitine/choline permease	8.11
CD630_32180	CD3218		Conserved hypothetical protein	16.28
CD630_32190	CD3219	hslO	33 kDa chaperonin (Heat shock protein 33 homolog) (HSP33)	2.45
CD630_32280	CD3228		Putative membrane protein	0.08
CD630_32290	CD3229	dapB2	Dihydrodipicolinate reductase 2 (DHPR 2)	0.09
CD630_32320	CD3232		Conserved hypothetical protein, UPF0597 family	5.07
CD630_32340	CD3234		Conserved hypothetical protein	26.04
CD630_32360	CD3236		Putative membrane protein	0.67
CD630_32370	CD3237	prdF	Proline racemase	0.41
CD630_32380	CD3238		Putative component of proline reductase prdE-like	4.42
CD630_32390	CD3239	prdE	Proline reductase PrdE	3.14
CD630_32400	CD3240	prdD	Proline reductase PrdD	2.21
CD630_32410	CD3241	prdB	Proline reductase (selenocysteine)	1.57
CD630_32430	CD3243		Conserved hypothetical protein	2.22
CD630_32440	CD3244	prdA	D-proline reductase proprotein prdA	2.16
CD630_32450	CD3245	prdR	Transcriptional regulator, sigma-54-dependent	2.55
CD630_32470	CD3247	prdC	Putative electron transfer protein	11.39
CD630_32490	CD3249	sspA	Small, acid-soluble spore protein alpha	0.01
CD630_32500	CD3250		Conserved hypothetical protein	6.09
CD630_32520	CD3252		Conserved hypothetical protein	3.22
CD630_32680	CD3268	pstS	ABC-type transport system, phosphate extracellular solute-binding protein	0.17
CD630_32690	CD3269		Putative oligoendopeptidase F, M3B family	0.22
CD630_32700	CD3270		Putative magnesium transport ATPase, MgtC/SapB family	0.39
CD630_32710	CD3271		Conserved hypothetical protein	5.48
CD630_32720	CD3272		Putative membrane protein	2.20
CD630_32730	CD3273	feoA	Ferrous iron transport protein	0.05
CD630_32740	CD3274	feoB	Ferrous iron transport protein B	0.12
CD630_32810	CD3281	proC	Pyrroline-5-carboxylate reductase	0.08
CD630_32820	CD3282	pflD	Pyruvate formate-lyase	0.01
CD630_32830	CD3283	pflE	Pyruvate formate-lyase (activating enzyme)	0.02
CD630_32840	CD3284	HtrA	High temperature requirement A protease	0.08
CD630_32860	CD3286		Putative sodium:phosphate symporter	8.76
CD630_32870	CD3287		Putative oxidoreductase, FAD dependent	2.58
CD630_32880	CD3288		Conserved hypothetical protein	18.76
CD630_32890	CD3289		Conserved hypothetical protein	7.62
CD630_32900	CD3290		Conserved hypothetical protein	8.87
CD630_33100	CD3310		Putative D-isomer specific 2-hydroxyacid dehydrogenase	3.77
CD630_33110	CD3311		Conserved hypothetical protein	2.54
CD630_33130	CD3313	hydN1	Putative oxidoreductase, Fe-S subunit	0.13
CD630_33140	CD3314	hydA	Iron hydrogenase	0.16
CD630_33150	CD3315	hydN2	Putative oxidoreductase, Fe-S subunit	0.23
CD630_33151	CD3315A		Conserved hypothetical protein	1.00
CD630_33160	CD3316	fdhD	Formate dehydrogenase formation protein	0.16
CD630_33170	CD3317	fdhF	Formate dehydrogenase-H (selenocysteine)	0.21
CD630_33190	CD3319		Putative membrane protein	6.82
CD630_33240	CD3324		Conserved hypothetical protein	4.03
CD630_33260	CD3326		Integrase, lambdoid phage family Tn916-like, CTn6-Orf1	0.30
CD630_33270	CD3327		Putative conjugative transposon protein Tn916-like, CTn6-Orf2	0.32
CD630_33280	CD3328		Putative conjugative transposon protein Tn916-like, CTn6-Orf4	0.01
CD630_33290	CD3329		Putative RNA polymerase sigma factor Tn916-like, CTn6-Orf5	0.03
CD630_33320	CD3332		Transcriptional regulator, TetR family Tn916-like, CTn6-Orf8	3.32
CD630_33550	CD3355		Putative nitroreductase	0.22
CD630_33660	CD3366		Putative exported protein	0.09
CD630_33682			Conserved hypothetical protein	0.19
CD630_33700	CD3370		Putative recombinase Tn916-like, CTn7-Orf1	0.01
CD630_33701	CD3370A		Putative conjugative transposon protein Tn916-like, CTn7-Orf2	0.00
CD630_33710	CD3371		Putative conjugative transposon protein Tn916-like, CTn7-Orf3	0.01
CD630_33720	CD3372		Putative conjugative transposon protein Tn916-like, CTn7-Orf4	1.00
CD630_33722			Putative conjugative transposon protein Tn916-like, CTn7-Orf6	0.08
CD630_33730	CD3373	mgtA	Magnesium-transporting ATPase, P-type 1 Tn916-like, CTn7-Orf7	0.04
CD630_33740	CD3374		Putative conjugative transposon protein Tn916-like, CTn7-Orf8	0.08
CD630_33741	CD3374A		Putative conjugative transposon protein Tn916-like, CTn7-Orf9	1.00
CD630_33750	CD3375	mgtC	Magnesium-transporting ATPase protein C Tn916-like, CTn7-Orf10	0.11
CD630_33760	CD3376		Putative transcriptional regulator Tn916-like, CTn7-Orf11	0.15
CD630_33770	CD3377	mgtA	Magnesium-transporting ATPase, P-type 1 Tn916-like, CTn7-Orf12	0.14
CD630_33790	CD3379		Putative conjugative transposon protein Tn916-like, CTn1-Orf16	0.00
CD630_33800	CD3380		Putative cell wall hydrolase Tn916-like, CTn1-Orf17	0.00
CD630_33830	CD3383		Putative ATPase Tn916-like, CTn1-Orf19	0.01
CD630_33840	CD3384		Putative conjugative transposon protein Tn916-like, CTn1-Orf20	0.03
CD630_33850	CD3385		Putative antirestriction protein Tn916-like, CTn1-Orf21	0.03
CD630_33860	CD3386		Putative antirestriction protein Tn916-like, CTn1-Orf22	0.02
CD630_33871	CD3387A		Putative conjugative transposon protein Tn916-like, CTn1-Orf24	0.02
CD630_33880	CD3388		Putative replication initiation factor Tn916-like, CTn7-Orf27	0.01
CD630_33890	CD3389		Putative cell-division FtsK/SpoIIIE-family protein Tn916-like, CTn7-Orf28	0.01
CD630_33900	CD3390		Putative conjugative transposon protein DUF961 family Tn196-like, CTn7-Orf29	0.02
CD630_33910	CD3391		Putative conjugative transposon protein DUF961 family Tn916-like, CTn7-Orf30	0.02
CD630_33911	CD3391A		Conserved hypothetical protein	0.03
CD630_33920	CD3392		Putative cell surface protein	0.05
CD630_33930	CD3393	rumA	23S rRNA (uracil-5-)-methyltransferase RumA (23S rRNA(M-5-U1939)-methyltransferase)	6.26
CD630_33940	CD3394	pyk	Pyruvate kinase (PK)	0.04
CD630_33950	CD3395	pfkA	6-phosphofructokinase (Phosphofructokinase) (Phosphohexokinase)	0.10
CD630_33960	CD3396	dnaE	DNA polymerase III DnaE subunit alpha	0.54
CD630_33970	CD3397	whiA	Putative sporulation transcription regulator whiA	0.21
CD630_33980	CD3398		Putative hydrolase, NUDIX family	0.10
CD630_34030	CD3403		Putative formate/nitrite transporter	0.06
CD630_34040	CD3404	cls	Cardiolipin synthetase (Cardiolipin synthase) (CL synthase)	2.82
CD630_34190	CD3419	hemB	Delta-aminolevulinic acid dehydratase (porphobilinogen synthase)	0.27
CD630_34200	CD3420	cobA + hemD	Bifunctional uroporphyrinogen-III methyltransferase/uroporphyrinogen-III synthase	0.49
CD630_34210	CD3421	hemC	Porphobilinogen deaminase (PBG) (Hydroxymethylbilane synthase) (HMBS) (Pre-uroporphyrinogen synthase)	1.00
CD630_34220	CD3422	cbiK	Sirohydrochlorin cobaltochelatase	0.50
CD630_34230	CD3423	cbiJ	Cobalt-precorrin-6A reductase	1.00
CD630_34240	CD3424	cbiH	Cobalt-precorrin-3B C(17)-methyltransferase (Cobalt-precorrin-3 methyltransferase) (Cobalt-precorrin-3 methylase)	0.29
CD630_34250	CD3425	cbiG	Cobalamin biosynthesis protein CbiG	1.00
CD630_34260	CD3426	cbiF	Cobalt-precorrin-4 C(11)-methyltransferase (Cobalt-precorrin-3 methylase)	0.17
CD630_34290	CD3429	cbiD	Cobalt-precorrin-6A synthase [deacetylating]	0.56
CD630_34330	CD3433	cbiB	Cobalamin biosynthesis protein CbiB, CobD/CbiB family	0.05
CD630_34340	CD3434	cobB	Cobyrinic acid A,C-diamide synthase	0.15
CD630_34350	CD3435	cobQ	Cobyric acid synthase CobQ	0.10
CD630_34392			Conserved hypothetical protein	0.03
CD630_34480	CD3448		Putative ketose-bisphophate aldolase class II putative tagatose-bisphosphate aldolase GatY	0.02
CD630_34580	CD3458		Putative membrane protein	0.09
CD630_34610	CD3461	EndoA	Endoribonuclease toxin	0.11
CD630_34620	CD3462		Putative antitoxin EndoAI	0.12
CD630_34630	CD3463	alr2	Alanine racemase 2	0.10
CD630_34640	CD3464	GerS	Lipoprotein regulator, germination	0.16
CD630_34660	CD3466	acpS	Holo-[acyl-carrier-protein] synthase	0.41
CD630_34670	CD3467	atpC	ATP synthase epsilon chain	0.55
CD630_34680	CD3468	atpD	ATP synthase subunit beta	0.07
CD630_34690	CD3469	atpG	ATP synthase gamma chain	1.00
CD630_34700	CD3470	atpA	ATPase subunit alpha	1.00
CD630_34710	CD3471	atpH	ATP synthase subunit delta	1.00
CD630_34720	CD3472	atpF	ATP synthase subunit b	0.58
CD630_34750	CD3475	atpI	ATP synthase subunit I	2.51
CD630_34760	CD3476	atpZ	ATP synthase transporter	31.83
CD630_34770	CD3477		Putative dCMP deaminase	8.43
CD630_34790	CD3479	upp	Uracil phosphoribosyltransferase (UMP pyrophosphorylase) (UPRTase)	1.00
CD630_34800	CD3480	rpiB2	Ribose-5-phosphate isomerase 2	1.00
CD630_34810	CD3481		Protein-tyrosine phosphatase reductase	2.63
CD630_34820	CD3482		Putative RNA-binding protein	2.93
CD630_34830	CD3483		Putative zinc/iron permease	3.65
CD630_34840	CD3484	prfA	Peptide chain release factor 1 (RF-1)	3.37
CD630_34850	CD3485	hemK	Modification methylase HemK	4.68
CD630_34860	CD3486		Putative membrane protein	12.44
CD630_34870	CD3487	rho	Transcription termination factor Rho	8.98
CD630_34940	CD3494		Putative spore protein	6.93
CD630_34950	CD3495		Putative RNA-binding S4 domain-containing protein	2.08
CD630_34960	CD3496	hbs	DNA-binding protein, non-specific	1.00
CD630_34970	CD3497		Bifunctional protein [Includes: Tetrapyrrole methylase NTP pyrophosphohydrolase MazG]	3.88
CD630_34980	CD3498	spoVB	Stage V sporulation protein B	10.22
CD630_35130	CD3513	pilA	Type IV pilus secretion protein	6.33
CD630_35140	CD3514	prs	Ribose-phosphate pyrophosphokinase	2.65
CD630_35150	CD3515	glmU	Bifunctional protein GlmU [Includes: UDP-N-acetylglucosamine pyrophosphorylase Glucosamine-1-phosphate N-acetyltransferase]	3.06
CD630_35170	CD3517	purR	Transcriptional regulator, Purine operon repressor	10.17
CD630_35180	CD3518	murC	UDP-N-acetylmuramate--L-alanine ligase (UDP-N-acetylmuramoyl-L-alanine synthetase)	7.39
CD630_35190	CD3519		Conserved hypothetical protein	24.99
CD630_35200	CD3520		Putative cation efflux protein	51.01
CD630_35230	CD3523	ksgA	Dimethyladenosine transferase (S-adenosylmethionine-6-N', N'-adenosyl(rRNA) dimethyltransferase)	3.77
CD630_35240	CD3524		Putative DNA-binding protein	6.93
CD630_35450	CD3545		Conserved hypothetical protein	11.15
CD630_35590	CD3559	ftsH2	Cell division protease FtsH2	2.76
CD630_35600	CD3560	tilS	tRNA(Ile)-lysidine synthase (tRNA(Ile)-lysidine synthetase) (tRNA(Ile)-2-lysyl-cytidine synthase)	3.82
CD630_35610	CD3561		Conserved hypothetical protein	11.75
CD630_35620	CD3562	murI	Glutamate racemase	4.39
CD630_35670	CD3567	SipL	SpoIVA-Interacting protein, coat localization	11.00
CD630_35701	CD3570A		Conserved hypothetical protein	1.00
CD630_35710	CD3571		Conserved hypothetical protein	2.44
CD630_35780	CD3578		Resolvase	3.33
CD630_36030	CD3603		Putative phosphoesterase	1.95
CD630_36040	CD3604		Conserved hypothetical protein	4.80
CD630_36050	CD3605		Putative phosphatase	3.03
CD630_36550	CD3655	purA	Adenylosuccinate synthetase (IMP--aspartate ligase) (AdSS) (AMPSase)	4.85
CD630_36570	CD3657	dnaB	Replicative DNA helicase	2.12
CD630_36580	CD3658	rplI	50S ribosomal protein L9	3.36
CD630_36590	CD3659		Putative signal transduction phosphoesterase	3.18
CD630_36600	CD3660		Putative membrane protein	6.73
CD630_36610	CD3661		Conserved hypothetical protein	6.10
CD630_36611	CD3661A	rpsR	30S ribosomal protein S18	1.00
CD630_36620	CD3662	ssb	Single-stranded DNA-binding protein (Helix-destabilizing protein)	10.83
CD630_36630	CD3663	rpsF	30S ribosomal protein S6	9.25
CD630_36640	CD3664		Putative aminotransferase	0.37
CD630_36690	CD3669		Putative lipoprotein	3.50
CD630_36770	CD3677		Putative SpoIIIJ-associated RNA/ssDNA-binding protein Jag	4.62
CD630_36780	CD3678	oxaA1	Sporulation membrane protein SpoIIIJ	6.13
CD630_36781	CD3678A		Conserved hypothetical protein	6.78
CD630_36790	CD3679	rnpA	Ribonuclease P protein component (RNaseP protein) (RNase P protein) (Protein C5)	7.23
CD630_36800	CD3680	rpmH	50S ribosomal protein L34	3.21
CD630_Cdi1_11			GEMM RNA motif	0.12
CD630_Cdi1_12			GEMM RNA motif	2.41
CD630_Cdi1_4			GEMM RNA motif	0.11
CD630_Cdi1_5			GEMM RNA motif	0.10
CD630_Cdi1_8			GEMM RNA motif	0.19
CD630_Cdi1_9			GEMM RNA motif	0.14
CD630_n00040			ncRNA IGR	0.19
CD630_n00200			Antisense CDS	0.15
CD630_n00350			ncRNA IGR	0.13
CD630_n00370			Antisense CDS	0.07
CD630_n00380			ncRNA IGR	0.29
CD630_n00410			ncRNA IGR	0.02
CD630_n00420			Antisense CDS	28.66
CD630_n00470			ncRNA IGR	3.27
CD630_n00520			Antisense CDS	3.36
CD630_n00560			ncRNA IGR	0.05
CD630_n00580			Antisense CDS	4.50
CD630_n00620			ncRNA IGR	0.01
CD630_n00690			ncRNA IGR	0.18
CD630_n00760			ncRNA IGR	32.78
CD630_n00770			ncRNA IGR	22.99
CD630_n00830			Antisense CDS	0.02
CD630_n00840			ncRNA IGR	0.03
CD630_n00860			ncRNA IGR	3.89
CD630_n00870			Antisense CDS	8.46
CD630_n00930			ncRNA IGR	0.03
CD630_n00990			ncRNA IGR	0.34
CD630_n01010			ncRNA IGR	0.21
CD630_n01080			Antisense CDS	0.44
CD630_n01100			ncRNA IGR	0.02
CD630_n01120			ncRNA IGR	0.04
CD630_RNA_14			L10_leader	2.39
CD630_RNA_17			Glycine	0.19
CD630_RNA_6			ykkC-yxkD	3.99
CD630_RNA_7			yybP-ykoY	8.92
CD630_s0010	CDs001		T-box (Ser)	4.77
CD630_s0020	CDs002		_	0.01
CD630_s0030	CDs003		T-box (Pro)	4.92
CD630_s0040	CDs004		CD630_01200	5.11
CD630_s0050	CDs005		SAM	22.01
CD630_s0070	CDs007			0.03
CD630_s0100	CDs010			0.00
CD630_s0110	CDs011			0.00
CD630_s0120	CDs012			0.00
CD630_s0130	CDs013			0.01
CD630_s0170	CDs017		Group I intron	0.01
CD630_s0180	CDs018			3.53
CD630_s0200	CDs020		Group I intron	0.01
CD630_s0220	CDs022		SAM	9.98
CD630_s0240	CDs024			0.01
CD630_s0250	CDs025		SAM, CD630_14890	21.62
CD630_s0260	CDs026		Group I intron	0.01
CD630_s0281			CD630_15470	7.11
CD630_s0290	CDs029		Group I intron	0.01
CD630_s0300	CDs030		T-box T-box	5.20
CD630_s0330	CDs033		SAM	9.66
CD630_s0340	CDs034		Lysine	5.06
CD630_s0350	CDs035		Group I intron	0.01
CD630_s0360	CDs036		FMN	6.64
CD630_s0370	CDs037			6.40
CD630_s0380	CDs038		Group I intron	0.01
CD630_s0390	CDs039		T-box	21.15
CD630_s0400	CDs040		T-box (Arg)	6.01
CD630_s0410	CDs041		Group I intron	0.01
CD630_s0420	CDs042		SAM	12.43
CD630_s0440	CDs044		T-box (Trp)	2.61
CD630_s0460	CDs046		Lysine	12.36
CD630_s0520	CDs052			2.33
CD630_s0530	CDs053		Group I intron	0.01
CD630_s0570	CDs057		RNase P	0.00
CD630_s0600	CDs060		tmRNA	0.01
CD630_s0610	CDs061		Lysine	6.31
CD630_s0641			CD630_33590	32.12
CD630_s0642			CD630_33681	38.52
CD630_s0650	CDs065			3.75
CD630_s0660	CDs066		T-box (Met)	11.23
CD630_SQ1002	SQ1002		ncRNA IGR	0.18
CD630_SQ1549	SQ1549		Antisense CDS	18.94
CD630_SQ1730	SQ1730		ncRNA IGR	0.01
CD630_SQ1781	SQ1781		Antisense CDS	0.07
CD630_SQ2155	SQ2155		ncRNA IGR	10.12
CD630_SQ2179	SQ2179		Antisense 3'UTR	4.27
CD630_SQ22	SQ22		Antisense 5'UTR	0.04
CD630_SQ2397	SQ2397		ncRNA IGR	4.20
CD630_SQ327	SQ327		ncRNA IGR	47.24
CD630_SQ408	SQ408		ncRNA IGR	0.06

## Sheet: Cell Factor
Class	Gene ID	Gene ID short	Name	Product	48h D240 / 48h BHISG
Cell Factor	CD630_00660	CD0066	rpoB	DNA-directed RNA polymerase subunit beta	1.97
Cell Factor	CD630_00670	CD0067	rpoC	DNA-directed RNA polymerase subunit beta'	1.00
Cell Factor	CD630_01450	CD0145		Putative resolvase, S1 RNA-binding domain-containing protein	3.31
Cell Factor	CD630_02170	CD0217		Putative nitroreductase	0.01
Cell Factor	CD630_02820	CD0282		Putative PHP hydrolase	9.59
Cell Factor	CD630_03090	CD0309		Putative hydrolase, HAD superfamily, subfamily IB	2.30
Cell Factor	CD630_03310	CD0331	ppiB	Peptidyl-prolyl cis-trans isomerase B (PPIase B) (Rotamase B)	1.88
Cell Factor	CD630_03460	CD0346		Putative phosphoesterase	4.18
Cell Factor	CD630_03920	CD0392		Putative radical SAM-family protein	2.02
Cell Factor	CD630_04520	CD0452		Putative hydrolase, NUDIX family	0.20
Cell Factor	CD630_04530	CD0453		Putative hydrolase	0.18
Cell Factor	CD630_05010	CD0501		Putative conjugative transposon protein Tn5397, CTn3-Orf17	0.00
Cell Factor	CD630_05020	CD0502		Putative ATPase Tn5397, CTn3-Orf16	0.00
Cell Factor	CD630_05030	CD0503		Putative membrane protein Tn5397, CTn3-Orf15	0.00
Cell Factor	CD630_05040	CD0504		Fragment of putative cell wall hydrolase NLPC/P60 family Tn5397, CTn3-orf14 (Part 2)	0.00
Cell Factor	CD630_06730	CD0673		Putative methyltransferase	3.83
Cell Factor	CD630_07040	CD0704		Putative metal-dependent phosphohydrolase	0.34
Cell Factor	CD630_07050	CD0705		Putative hydrolase, NUDIX family	0.39
Cell Factor	CD630_07070	CD0707		Putative diguanylate kinase signaling protein	5.35
Cell Factor	CD630_07080	CD0708	pepD	Peptidase D, aminoacyl-histidine dipeptidase	0.10
Cell Factor	CD630_07130	CD0713		Putative radical SAM domain-containing protein	7.27
Cell Factor	CD630_07140	CD0714		Putative protein involved in protein-protein interactions	2.34
Cell Factor	CD630_07490	CD0749		Putative DNA helicase, UvrD/REP type	3.71
Cell Factor	CD630_07900	CD0790		Putative hydrolase, NUDIX family	0.05
Cell Factor	CD630_08370	CD0837		Nitroreductase	0.20
Cell Factor	CD630_08650	CD0865		Putative ADP-ribose binding protein	0.10
Cell Factor	CD630_09840	CD0984		Putative membrane protein	1.92
Cell Factor	CD630_09930	CD0993		Putative thioesterase	2.82
Cell Factor	CD630_10060	CD1006		Putative acyl-CoA N-acyltransferase	4.56
Cell Factor	CD630_11640	CD1164	obgE	Spo0B-associated GTP-binding protein	67.60
Cell Factor	CD630_12020	CD1202	gcp	O-sialoglycoprotein endopeptidase, peptidase M22 family	87.00
Cell Factor	CD630_12110	CD1211		Putative N-acetyltransferase	5.52
Cell Factor	CD630_12270	CD1227		Putative O-methyltransferase	67.45
Cell Factor	CD630_12280	CD1228		Putative peptidase, U32 family	32.09
Cell Factor	CD630_12580	CD1258		Putative GTPase, MG442 type	39.50
Cell Factor	CD630_12610	CD1261		Putative ribonucleotide-diphosphate reductase	5.13
Cell Factor	CD630_12850	CD1285		Putative Holliday junction resolvase	7.28
Cell Factor	CD630_12910	CD1291	dacF	D-alanyl-D-alanine carboxypeptidase	12.21
Cell Factor	CD630_13200	CD1320		Putative peptidase, M16 family	7.85
Cell Factor	CD630_14170	CD1417		Putative ATP-binding protein	0.16
Cell Factor	CD630_14360	CD1436		Putative hydrolase	8.17
Cell Factor	CD630_14560	CD1456		Putative SAM-dependent methyltransferase	32.89
Cell Factor	CD630_14570	CD1457		Conserved hypothetical protein	10.25
Cell Factor	CD630_14600	CD1460		Putative phosphohydrolase, HD superfamily	3.19
Cell Factor	CD630_15570	CD1557		Putative peptidylprolyl isomerase	15.10
Cell Factor	CD630_15580	CD1558	sigV	Extra-Cytoplasmic Function sigma factors, ECF family	9.93
Cell Factor	CD630_15590	CD1559	rsiV	Anti Sigma Factor, ECF family	20.49
Cell Factor	CD630_15600	CD1560		Conserved hypothetical protein	1.00
Cell Factor	CD630_15610	CD1561		Putative dehydrogenase	1.00
Cell Factor	CD630_15620	CD1562		Conserved hypothetical protein	71.02
Cell Factor	CD630_16590	CD1659		Cation-transporting ATPase	16.95
Cell Factor	CD630_16760	CD1676	pcp	Pyrrolidone-carboxylate peptidase	105.07
Cell Factor	CD630_17100	CD1710		Putative NAD(P)-binding protein	23.87
Cell Factor	CD630_17230	CD1723		Putative acyltransferase	0.16
Cell Factor	CD630_17300	CD1730		Putative ATP-binding protein	0.23
Cell Factor	CD630_17800	CD1780		Putative methylase	17.69
Cell Factor	CD630_18920	CD1892		Putative methyltransferase, type 11 family	9.32
Cell Factor	CD630_19970	CD1997		Putative proline iminopeptidase (PIP), S33 family	8.96
Cell Factor	CD630_20430	CD2043		Putative hydrolase	8.51
Cell Factor	CD630_20960	CD2096		Putative DNA-binding protein	7.18
Cell Factor	CD630_20970	CD2097		Putative membrane protein, DUF988 family	13.69
Cell Factor	CD630_21160	CD2116	bipA	GTP-binding protein BipA	12.44
Cell Factor	CD630_21230	CD2123		Putative multiprotein-complex assembly TPR repeat-containing protein	2.75
Cell Factor	CD630_21340	CD2134		Putative signaling protein	9.41
Cell Factor	CD630_21530	CD2153		Conserved hypothetical protein	0.43
Cell Factor	CD630_21540	CD2154		Putative ATP/GTP-binding protein	0.50
Cell Factor	CD630_21550	CD2155	bioB	Biotin synthase	0.46
Cell Factor	CD630_21560	CD2156	thiH	Thiamine biosynthesis protein ThiH	0.31
Cell Factor	CD630_21580	CD2158	gabT	4-aminobutyrate aminotransferase	0.09
Cell Factor	CD630_21810	CD2181		Putative alpha/beta hydrolase	0.12
Cell Factor	CD630_22090	CD2209		Putative GTP-binding protein, HflX type	4.10
Cell Factor	CD630_22200	CD2220		Putative cyclic nucleotides-binding protein	0.11
Cell Factor	CD630_22610	CD2261		Putative peptidase, M24 family	0.18
Cell Factor	CD630_23470	CD2347		Putative Xaa-Pro dipeptidase	0.01
Cell Factor	CD630_24670	CD2467	lepA	GTP-binding protein LepA	2.06
Cell Factor	CD630_24800	CD2480		Putative hydrolase	0.30
Cell Factor	CD630_25030	CD2503		Putative cation-transporting P-type ATPase	8.19
Cell Factor	CD630_25720	CD2572		Putative nitroreductase	0.31
Cell Factor	CD630_26130	CD2613		Putative peptidase, M24 family	0.02
Cell Factor	CD630_26580	CD2658	mraW	S-adenosyl-L-methionine-dependent methyltransferase MraW	3.10
Cell Factor	CD630_26590	CD2659	lgt	Prolipoprotein diacylglyceryl transferase	1.00
Cell Factor	CD630_26620	CD2662		Putative GTP-binding protein	3.84
Cell Factor	CD630_27480	CD2748		Putative acyltransferase	1.87
Cell Factor	CD630_27490	CD2749		Putative radical SAM-family protein	3.10
Cell Factor	CD630_28420	CD2842		Nitrilase (carbon-nitrogen hydrolase)	0.20
Cell Factor	CD630_30180	CD3018		Putative redox-active protein	0.13
Cell Factor	CD630_30340	CD3034		Transcriptional regulator, TrmB family	36.06
Cell Factor	CD630_30350	CD3035		Putative diaminopimelate epimerase, PhzF family	2.70
Cell Factor	CD630_31640	CD3164	rnr	Ribonuclease R	2.40
Cell Factor	CD630_32690	CD3269		Putative oligoendopeptidase F, M3B family	0.22
Cell Factor	CD630_32840	CD3284	HtrA	High temperature requirement A protease	0.08
Cell Factor	CD630_33550	CD3355		Putative nitroreductase	0.22
Cell Factor	CD630_33830	CD3383		Putative ATPase Tn916-like, CTn1-Orf19	0.01
Cell Factor	CD630_33840	CD3384		Putative conjugative transposon protein Tn916-like, CTn1-Orf20	0.03
Cell Factor	CD630_35240	CD3524		Putative DNA-binding protein	6.93
Cell Factor	CD630_35780	CD3578		Resolvase	3.33
Cell Factor	CD630_36030	CD3603		Putative phosphoesterase	1.95
Cell Factor	CD630_36040	CD3604		Conserved hypothetical protein	4.80
Cell Factor	CD630_36050	CD3605		Putative phosphatase	3.03

## Sheet: Cell Growth
Class	Gene ID	Gene ID short	Name	Product	48h D240 / 48h BHISG
Cell Growth	CD630_11450	CD1145	mreB2	Rod shape-determining protein MreB	19.46
Cell Growth	CD630_11460	CD1146	mreC	Rod shape-determining protein MreC	14.95
Cell Growth	CD630_11470	CD1147		Putative permease	37.11
Cell Growth	CD630_11480	CD1148		Putative penicillin-binding protein with a N-terminal TonB-box	1.00
Cell Growth	CD630_11490	CD1149	minC	Cell division regulator (septum placement)	4.65
Cell Growth	CD630_11500	CD1150	minD	Septum site-determining protein MinD (Cell division inhibitor MinD)	3.80
Cell Growth	CD630_11510	CD1151	minE	Cell division topological specificity factor	3.52
Cell Growth	CD630_11520	CD1152	mrdB	Rod shape-determining protein MrdB	13.12
Cell Growth	CD630_11530	CD1153	mgsA	Methylglyoxal synthase (MGS)	12.16
Cell Growth	CD630_12480	CD1248	rnc	ribonuclease III	19.34
Cell Growth	CD630_12490	CD1249		Putative radical SAM-superfamily protein	5.86
Cell Growth	CD630_12500	CD1250	smc	Structural maintenance chromosome protein SMC	9.62
Cell Growth	CD630_12510	CD1251	ftsY	signal recognition particle receptor	4.05
Cell Growth	CD630_12940	CD1294		Putative membrane-associated peptidase, M50 family	7.13
Cell Growth	CD630_12950	CD1295	scpA	Segregation and condensation protein A	1.00
Cell Growth	CD630_12960	CD1296	scpB	Segregation and condensation protein B	11.47
Cell Growth	CD630_18270	CD1827		Transcriptional regulator, MarR family	139.49
Cell Growth	CD630_18280	CD1828	ftsH1	Cell division protease FtsH1	3.68
Cell Growth	CD630_20930	CD2093		Conserved hypothetical protein	35.23
Cell Growth	CD630_20940	CD2094		Putative restriction enzyme	3.97
Cell Growth	CD630_20950	CD2095		Putative cell division GTPase	5.43
Cell Growth	CD630_35590	CD3559	ftsH2	Cell division protease FtsH2	2.76
Cell Growth	CD630_35600	CD3560	tilS	tRNA(Ile)-lysidine synthase (tRNA(Ile)-lysidine synthetase) (tRNA(Ile)-2-lysyl-cytidine synthase)	3.82

## Sheet: Cell Wall
Class	Gene ID	Gene ID short	Name	Product	48h D240 / 48h BHISG
Cell Wall	CD630_01190	CD0119	glmM	Phosphoglucosamine mutase	7.70
Cell Wall	CD630_01200	CD0120	glmS	Glucosamine--fructose-6-phosphate aminotransferase [isomerizing]	3.24
Cell Wall	CD630_01230	CD0123	murA	UDP-N-acetylglucosamine 1-carboxyvinyltransferase	5.29
Cell Wall	CD630_02410	CD0241		Phosphate-threonine kinase	1.00
Cell Wall	CD630_02420	CD0242		Phosphothreonine N-acetylglucosamine catalysis	0.12
Cell Wall	CD630_02430	CD0243		Methyltransferase	0.13
Cell Wall	CD630_02440	CD0244		Putative CDP-glycerol:Poly(glycerophosphate) glycerophosphotransferase	0.23
Cell Wall	CD630_03070	CD0307		Putative chaperone protein	2.20
Cell Wall	CD630_03080	CD0308		Putative membrane protein	3.33
Cell Wall	CD630_03860	CD0386		Putative cell surface protein	0.01
Cell Wall	CD630_04400	CD0440	cwp27	Putative cell wall binding protein	0.19
Cell Wall	CD630_05140	CD0514	cwpV	Cell surface protein	0.02
Cell Wall	CD630_05170	CD0517		Putative membrane protein	7.84
Cell Wall	CD630_05180	CD0518		Putative membrane protein	6.63
Cell Wall	CD630_06280	CD0628		Putative membrane protein	0.04
Cell Wall	CD630_06960	CD0696		Putative cation transport protein, Trk family	7.66
Cell Wall	CD630_07470	CD0747		Putative lipoprotein	3.27
Cell Wall	CD630_07550	CD0755	pilJ	Type IV pilus protein	0.19
Cell Wall	CD630_07810	CD0781		Putative penicillin-binding protein	6.68
Cell Wall	CD630_08440	CD0844	cwp25	Putative cell wall-binding protein	4.21
Cell Wall	CD630_08800	CD0880		Putative protease	4.47
Cell Wall	CD630_08810	CD0881		Putative protein modulating protease activity	1.00
Cell Wall	CD630_09600	CD0960		Putative phage cell wall hydrolase	0.10
Cell Wall	CD630_09610	CD0961		Putative phage cell wall hydrolase	0.05
Cell Wall	CD630_10350	CD1035	cwp16	Putative N-acetylmuramoyl-L-alanine amidase, autolysin	3.52
Cell Wall	CD630_10360	CD1036	cwp16	Putative N-acetylmuramoyl-L-alanine amidase, autolysin	3.44
Cell Wall	CD630_10470	CD1047	cwp18	Putative cell wall-binding protein	5.17
Cell Wall	CD630_10800	CD1080		Putative lipoprotein	37.83
Cell Wall	CD630_12150	CD1215		Putative pyrophosphokinase, DUF115 family	12.65
Cell Wall	CD630_12160	CD1216		Conserved hypothetical protein	8.99
Cell Wall	CD630_12170	CD1217		Putative glycosyl transferase, family 2	7.15
Cell Wall	CD630_12180	CD1218		Putative glycosyl transferase	1.00
Cell Wall	CD630_12190	CD1219		Conserved hypothetical protein	3.03
Cell Wall	CD630_12200	CD1220	nudF	Putative hydrolase, NUDIX family	4.68
Cell Wall	CD630_13240	CD1324	ftsK	DNA FtsK/SpoIIIE translocase	10.21
Cell Wall	CD630_13310	CD1331	sip3	Signal peptidase I, S26A family	3.02
Cell Wall	CD630_13320	CD1332	uppP1	Undecaprenyl-diphosphatase 1 (Undecaprenyl pyrophosphate phosphatase 1) (Bacitracin resistance protein 1)	1.00
Cell Wall	CD630_13480	CD1348		Putative lipoprotein	33.31
Cell Wall	CD630_13960	CD1396		Putative amino acid amidase	29.84
Cell Wall	CD630_14410	CD1441		Putative membrane protein	4.04
Cell Wall	CD630_14690	CD1469	cwp20	Putative cell surface protein putative penicillin-binding protein	0.36
Cell Wall	CD630_15560	CD1556		Putative polysaccharide deacetylase	9.53
Cell Wall	CD630_15900	CD1590		Putative membrane protein	6.99
Cell Wall	CD630_16450	CD1645		Putative membrane protein	3.04
Cell Wall	CD630_16460	CD1646		Putative peptidase, M19 family	2.26
Cell Wall	CD630_17680	CD1768		Conserved hypothetical protein	11.83
Cell Wall	CD630_18010	CD1801		Putative membrane protein	2.64
Cell Wall	CD630_18030	CD1803	cwp23	Putative cell wall-binding protein	10.28
Cell Wall	CD630_18190	CD1819		Putative membrane protein	29.82
Cell Wall	CD630_19340	CD1934		Conserved hypothetical protein	11.09
Cell Wall	CD630_19500	CD1950		Putative membrane protein	9.47
Cell Wall	CD630_19870	CD1987	cwp28	Putative cell wall binding protein	44.04
Cell Wall	CD630_19950	CD1995		Putative membrane protein	7.94
Cell Wall	CD630_21490	CD2149		Putative vancomycin resistance protein, vanW family	8.33
Cell Wall	CD630_21510	CD2151		Putative membrane protein, DUF819 family	0.07
Cell Wall	CD630_22390	CD2239		Putative Na+/solute symporter, SSS family	6.11
Cell Wall	CD630_22400	CD2240	nanA	Acetylneuraminate lyase	14.00
Cell Wall	CD630_22410	CD2241	nanE	N-acetylmannosamine-6-phosphate 2-epimerase (ManNAc-6-P epimerase)	1.00
Cell Wall	CD630_22650	CD2265		Putative membrane protein	11.40
Cell Wall	CD630_22660	CD2266		Putative oxidoreductase, FAD dependent	11.47
Cell Wall	CD630_23760	CD2376		Putative membrane protein	2.48
Cell Wall	CD630_25040	CD2504		Putative D-alanyl-D-alanine carboxypeptidase	13.91
Cell Wall	CD630_25180	CD2518	cwp29	Cell surface protein	0.10
Cell Wall	CD630_25200	CD2520		Putative conjugative transposon antibiotic resistance protein	0.07
Cell Wall	CD630_25380	CD2538		Putative lipoprotein	4.30
Cell Wall	CD630_25430	CD2543		Putative membrane-bound 0-ACYL transferase, MBOAT family	4.65
Cell Wall	CD630_25440	CD2544		Conserved hypothetical protein	3.64
Cell Wall	CD630_25450	CD2545	bcsA	Cellulose synthase catalytic subunit (UDP-forming)	4.34
Cell Wall	CD630_25460	CD2546		Endoglucanase (cellulase)	1.00
Cell Wall	CD630_25920	CD2592	fbpA	Fibronectin-binding protein A	2.75
Cell Wall	CD630_26250	CD2625		Putative membrane protein	0.21
Cell Wall	CD630_26510	CD2651	murG	UDP-N-acetylglucosamine--N-acetylmuramyl-(pentapeptide) pyrophosphoryl-undecaprenol N-acetylglucosamine transferase	2.64
Cell Wall	CD630_26520	CD2652	spoVE	Cell division/stage V sporulation protein	2.60
Cell Wall	CD630_26530	CD2653	murD	UDP-N-acetylmuramoylalanine--D-glutamate ligase (UDP-N- acetylmuramoyl-L-alanyl-D-glutamate synthetase) (D-glutamic acid- adding enzyme)	3.44
Cell Wall	CD630_26540	CD2654	mraY	Phospho-N-acetylmuramoyl-pentapeptide-transferase (UDP- MurNAc-pentapeptide phosphotransferase)	4.13
Cell Wall	CD630_26550	CD2655	murF	UDP-N-acetylmuramoyl-tripeptide--D-alanyl-D-alanine ligase (UDP-MurNAc-pentapeptide synthetase) (D-alanyl-D-alanine-adding enzyme)	5.73
Cell Wall	CD630_26640	CD2664	murE	UDP-N-acetylmuramyl-tripeptide synthetase	0.15
Cell Wall	CD630_26890	CD2689		Putative lipoprotein	3.29
Cell Wall	CD630_26900	CD2690		Putative membrane-associated phosphatase	6.96
Cell Wall	CD630_27010	CD2701		Putative lipoprotein	2.05
Cell Wall	CD630_27130	CD2713	ldtcd2	L,D-transpeptidases	2.58
Cell Wall	CD630_27270	CD2727		Putative membrane protein	3.46
Cell Wall	CD630_27280	CD2728		Putative membrane protein	2.94
Cell Wall	CD630_27630	CD2763		Putative lipoprotein	17.23
Cell Wall	CD630_27670	CD2767	cwp19	Putative cell surface protein	0.38
Cell Wall	CD630_27690	CD2769		Putative polysaccharide biosynthesis protein	2.33
Cell Wall	CD630_27700	CD2770		Putative glycosyl transferase, group 1	1.00
Cell Wall	CD630_27710	CD2771	rkpK	UDP-glucose 6-dehydrogenase	1.00
Cell Wall	CD630_27720	CD2772	tuaG	Putative glycosyl transferase, family 2	2.20
Cell Wall	CD630_27730	CD2773		Putative glycosyl transferase, family 2	2.16
Cell Wall	CD630_27740	CD2774		Putative glycosyl transferase, family 2	3.28
Cell Wall	CD630_27750	CD2775		Putative glycerophosphotransferase	4.21
Cell Wall	CD630_27760	CD2776		Putative glycosyl transferase, family 2	4.12
Cell Wall	CD630_27770	CD2777		Putative membrane protein	3.33
Cell Wall	CD630_27780	CD2778		Putative glycosyl transferase	3.52
Cell Wall	CD630_27790	CD2779	manC	Putative mannose-1-phosphate guanylyltransferase	2.75
Cell Wall	CD630_27800	CD2780	pgm	Alpha-phosphoglucomutase	4.15
Cell Wall	CD630_27810	CD2781	mviN	Cell well glycopolymers exporter, flipase-type	5.95
Cell Wall	CD630_27820	CD2782	cwp7	Cell wall binding protein	8.83
Cell Wall	CD630_27850	CD2785		Putative membrane protein	10.58
Cell Wall	CD630_27910	CD2791	cwp2	Cell wall binding protein	0.34
Cell Wall	CD630_27930	CD2793	slpA	Precursor of the S-layer proteins	0.39
Cell Wall	CD630_27950	CD2795	cwp11	Cell wall binding protein	2.18
Cell Wall	CD630_27980	CD2798	cwp9	Cell wall binding protein	3.38
Cell Wall	CD630_27990	CD2799	cwp8	Cell wall binding protein	0.22
Cell Wall	CD630_28200	CD2820		Putative membrane protein	0.08
Cell Wall	CD630_28210	CD2821		Putative membrane protein	0.10
Cell Wall	CD630_28220	CD2822		Putative glutamate carboxypeptidase, M20 family	0.05
Cell Wall	CD630_28510	CD2851	dltC	D-alanine--poly(phosphoribitol) ligase subunit 2 (D-alanyl carrier protein) (DCP)	17.89
Cell Wall	CD630_28520	CD2852	dltB	D-alanyl transferase DltB, MBOAT family	20.10
Cell Wall	CD630_28530	CD2853	dltA	D-alanine--poly(phosphoribitol) ligase subunit 1	13.97
Cell Wall	CD630_28540	CD2854	dltD	D-alanine transferase	16.33
Cell Wall	CD630_29630	CD2963	ldtcd1	L,D-transpeptidases	3.82
Cell Wall	CD630_31450	CD3145	cbpA	Surface-exposed adhesin	0.00
Cell Wall	CD630_32280	CD3228		Putative membrane protein	0.08
Cell Wall	CD630_32720	CD3272		Putative membrane protein	2.20
Cell Wall	CD630_33190	CD3319		Putative membrane protein	6.82
Cell Wall	CD630_33970	CD3397	whiA	Putative sporulation transcription regulator whiA	0.21
Cell Wall	CD630_33980	CD3398		Putative hydrolase, NUDIX family	0.10
Cell Wall	CD630_34580	CD3458		Putative membrane protein	0.09
Cell Wall	CD630_34940	CD3494		Putative spore protein	6.93
Cell Wall	CD630_35150	CD3515	glmU	Bifunctional protein GlmU [Includes: UDP-N-acetylglucosamine pyrophosphorylase Glucosamine-1-phosphate N-acetyltransferase]	3.06
Cell Wall	CD630_35180	CD3518	murC	UDP-N-acetylmuramate--L-alanine ligase (UDP-N-acetylmuramoyl-L-alanine synthetase)	7.39
Cell Wall	CD630_35610	CD3561		Conserved hypothetical protein	11.75
Cell Wall	CD630_35620	CD3562	murI	Glutamate racemase	4.39
Cell Wall	CD630_36570	CD3657	dnaB	Replicative DNA helicase	2.12
Cell Wall	CD630_36580	CD3658	rplI	50S ribosomal protein L9	3.36
Cell Wall	CD630_36590	CD3659		Putative signal transduction phosphoesterase	3.18
Cell Wall	CD630_36600	CD3660		Putative membrane protein	6.73

## Sheet: Membrane Transport
Class	Gene ID	Gene ID short	Name	Product	48h D240 / 48h BHISG
Membrane Transport	CD630_01000	CD0100	cbiO1	ABC-type transport system, cobalt-specific ATP-binding protein	5.08
Membrane Transport	CD630_01010	CD0101	cbiO2	ABC-type transport system, cobalt-specific ATP-binding protein	3.78
Membrane Transport	CD630_01020	CD0102	cbiQ	ABC-type transport system, cobalt-specific permease	2.87
Membrane Transport	CD630_01030	CD0103	truA1	tRNA pseudouridine synthase A 1	3.02
Membrane Transport	CD630_01470	CD0147		Putative transporter	3.04
Membrane Transport	CD630_03130	CD0313		Putative K/Mg/Cd/Cu/Zn/Na/Ca/Na/H-transporting P-type ATPase	16.71
Membrane Transport	CD630_03160	CD0316		ABC-type transport system, permease	0.04
Membrane Transport	CD630_03240	CD0324	cbiM	Cobalamin biosynthesis protein	0.02
Membrane Transport	CD630_03250	CD0325	cbiN	ABC-type transport system, cobalt-specific extracellular solute-binding protein	0.03
Membrane Transport	CD630_03260	CD0326	cbiQ	ABC-type transport system, cobalt-specific permease	0.07
Membrane Transport	CD630_03270	CD0327	cbiO	ABC-type transport system, cobalt-specific ATP-binding protein	0.11
Membrane Transport	CD630_05780	CD0578		Transporter, Major Facilitator Superfamily (MFS)	59.85
Membrane Transport	CD630_05910	CD0591		Putative ATPase, P-type, heavy metal translocating	0.12
Membrane Transport	CD630_05920	CD0592		Conserved hypothetical protein	0.10
Membrane Transport	CD630_07500	CD0750		ABC-type transport system, aminoacid-family extracellular solute-binding protein	3.47
Membrane Transport	CD630_07510	CD0751		ABC-type transport system, aminoacid-family permease	12.80
Membrane Transport	CD630_07520	CD0752		ABC-type transport system, aminoacid-family ATP-binding protein	3.19
Membrane Transport	CD630_07850	CD0785		ABC-type transport system, ATP-binding protein	3.84
Membrane Transport	CD630_08130	CD0813		Putative PTS system, IIB component	2.82
Membrane Transport	CD630_08160	CD0816	bglF	PTS system, beta-glucoside-specific IIABC component (Disrupted IStron)	2.70
Membrane Transport	CD630_08180	CD0818		6-phospho-beta-glucosidase	1.76
Membrane Transport	CD630_08190	CD0819		Transcription antiterminator, PTS operon regulator	2.16
Membrane Transport	CD630_08530	CD0853	oppB	ABC-type transport system, oligopeptide-family permease	0.08
Membrane Transport	CD630_08540	CD0854	oppC	ABC-type transport system, oligopeptide-family permease	0.57
Membrane Transport	CD630_08550	CD0855	oppA	ABC-type transport system, oligopeptide-family extracellular solute-binding protein	0.31
Membrane Transport	CD630_08560	CD0856	oppD	ABC-type transport system, ATP-binding component	0.22
Membrane Transport	CD630_08570	CD0857	oppF	Fragment of ABC-type transport system, oligopeptide-family ATP-binding protein (Part 2)	0.12
Membrane Transport	CD630_08690	CD0869	modA	ABC-type transport system, molybdenum-specific extracellular solute-binding protein	10.50
Membrane Transport	CD630_08700	CD0870	modB	ABC-type transport system, molybdenum-specific permease	12.11
Membrane Transport	CD630_08710	CD0871	modC	ABC-type transport system, molybdenum-specific ATP-binding protein	7.37
Membrane Transport	CD630_08720	CD0872	maa	maltose O-acetyltransferase	12.03
Membrane Transport	CD630_08730	CD0873		ABC-type transport system sugar-family extracellular solute-binding lipoprotein	0.04
Membrane Transport	CD630_08740	CD0874		ABC-type transport system, sugar-family ATP-binding protein	0.10
Membrane Transport	CD630_08750	CD0875		ABC-type transport system, sugar-family permease	0.16
Membrane Transport	CD630_09000	CD0900	opuCA	ABC-type transport system, glycine betaine/carnitine/choline ATP-binding protein	12.26
Membrane Transport	CD630_09010	CD0901	opuCC	ABC-type transport system, glycine betaine/carnitine/choline permease	1.00
Membrane Transport	CD630_09990	CD0999		ABC-type transport system, nitrate/sulfonate/taurine extracellular solute-binding protein	2.40
Membrane Transport	CD630_10830	CD1083		PTS system, lactose/cellobiose specific IIB component	1.97
Membrane Transport	CD630_10840	CD1084		ABC-type transport system, multidrug-family ATP-binding/permease protein	6.92
Membrane Transport	CD630_10870	CD1087	zupT	Putative zinc/iron transporter, ZupT subfamiliy	0.03
Membrane Transport	CD630_10950	CD1095		ABC-type transport system, multidrug-family permease Tn1549-like, CTn4-Orf30	1.00
Membrane Transport	CD630_10960	CD1096		ABC-type transport system, multidrug-family permease Tn1549-like, CTn4-Orf29	0.40
Membrane Transport	CD630_10970	CD1097		ABC-type transport system, multidrug-family ATP-binding protein Tn1549-like, CTn4-Orf28	0.40
Membrane Transport	CD630_12290	CD1229		Putative peptidoglycan glycosyltransferase	58.69
Membrane Transport	CD630_13360	CD1336		PTS system, glucose-like IIBC component	35.47
Membrane Transport	CD630_14040	CD1404		Putative oligopeptide transporter	0.42
Membrane Transport	CD630_14050	CD1405		ABC-type transport system, ATP-binding protein	20.71
Membrane Transport	CD630_14060	CD1406		Conserved hypothetical protein	5.92
Membrane Transport	CD630_14390	CD1439		Putative transporter, LrgA family	1.00
Membrane Transport	CD630_14400	CD1440		Putative transporter, LrgB family	3.03
Membrane Transport	CD630_14770	CD1477	feoA	Ferrous iron transport protein	0.03
Membrane Transport	CD630_14780	CD1478	feoA	Ferrous iron transport protein	0.04
Membrane Transport	CD630_14790	CD1479	feoB1	Ferrous iron transport protein B	0.12
Membrane Transport	CD630_14800	CD1480		Conserved hypothetical protein	0.10
Membrane Transport	CD630_14820	CD1482	ssuC	ABC-type transport system, sulfonates-family permease	0.34
Membrane Transport	CD630_14830	CD1483	ssuB	ABC-type transport system, sulfonates-family ATP-binding protein	0.37
Membrane Transport	CD630_14840	CD1484	ssuA	ABC-type transport system, alkanesulfonates-family extracellular solute-binding protein	0.21
Membrane Transport	CD630_14890	CD1489	metN	ABC-type transport system, methionine-specific ATP-binding protein	7.81
Membrane Transport	CD630_14900	CD1490	metI	ABC-type transport system, methionine-specific permease	8.13
Membrane Transport	CD630_14910	CD1491	metQ	ABC-type transport system, methionine-specific substrate-binding lipoprotein	5.53
Membrane Transport	CD630_15060	CD1506		Putative drug/sodium antiporter, MATE family	179.78
Membrane Transport	CD630_15170	CD1517	feoB	Ferrous iron transport protein B	16.91
Membrane Transport	CD630_15180	CD1518	feoA	Ferrous iron transport protein	15.51
Membrane Transport	CD630_15230	CD1523		Putative transporter	67.94
Membrane Transport	CD630_15410	CD1541		Putative drug/sodium antiporter, MATE family	21.80
Membrane Transport	CD630_15550	CD1555		Putative amino acid permease	3.73
Membrane Transport	CD630_16020	CD1602		PTS system, lactose/cellobiose-family IIB component	4.71
Membrane Transport	CD630_16140	CD1614		ABC-type transport system, ATP-binding protein	3.67
Membrane Transport	CD630_16150	CD1615		ABC-type transport system, permease	2.99
Membrane Transport	CD630_16170	CD1617		Transcriptional regulator, GntR family	25.86
Membrane Transport	CD630_16180	CD1618		ABC-type transport system, multidrug-family ATP-binding protein	1.00
Membrane Transport	CD630_16190	CD1619		ABC-type transport system, multidrug-family permease	1.00
Membrane Transport	CD630_16200	CD1620		Transporter, Major Facilitator Superfamily (MFS)	86.21
Membrane Transport	CD630_16210	CD1621		Putative mechanosensitive ion channel protein, MscS family	21.22
Membrane Transport	CD630_16530	CD1653		Putative Probable D-methionine-binding lipoprotein	26.43
Membrane Transport	CD630_16550	CD1655		Putative Na+/H+ antiporter NhaC-like	4.77
Membrane Transport	CD630_16950	CD1695		Putative symporter protein	23.91
Membrane Transport	CD630_16960	CD1696		Sodium:alanine symporter	5.24
Membrane Transport	CD630_17451	CD1745A	feoA	Ferrous iron transport protein	0.01
Membrane Transport	CD630_17530	CD1753		ABC-type transport system, multidrug-family ATP-binding protein	5.85
Membrane Transport	CD630_17740	CD1774		ABC-type transport system, aminoacid-family extracellular solute-binding protein	19.43
Membrane Transport	CD630_17750	CD1775		ABC-type transport system, aminoacid-family permease	11.45
Membrane Transport	CD630_17760	CD1776		ABC-type transport system, aminoacid-family ATP-binding protein	26.38
Membrane Transport	CD630_18240	CD1824		P-type calcium transport ATPase	4.98
Membrane Transport	CD630_18310	CD1831		Putative cation (Mg2+ and Co2+) transport-related, membrane protein	31.84
Membrane Transport	CD630_19650	CD1965		Putative permease	3.39
Membrane Transport	CD630_19880	CD1988		Putative tryptophan transport protein	9.04
Membrane Transport	CD630_20240	CD2024		ABC-type transport system, multidrug-family ATP-binding protein	0.17
Membrane Transport	CD630_20680	CD2068		ABC-type transport system, ATP-binding protein	2.77
Membrane Transport	CD630_21070	CD2107		Xanthine/uracil/thiamine/ascorbate permease family protein	17.48
Membrane Transport	CD630_21080	CD2108		Putative drug/sodium antiporter, MATE family	4.28
Membrane Transport	CD630_21150	CD2115		Putative copper-transporting P-type ATPase	2.09
Membrane Transport	CD630_21220	CD2122		Putative cations transporter	3.93
Membrane Transport	CD630_21240	CD2124		Putative malate transporter	2.95
Membrane Transport	CD630_21710	CD2171		Fragment of putative sodium:dicarboxylate symporter (Part 1)	0.23
Membrane Transport	CD630_22600	CD2260		Transporter, Major Facilitator Superfamily (MFS)	4.60
Membrane Transport	CD630_22620	CD2262		Transporter, Major Facilitator Superfamily (MFS)	0.10
Membrane Transport	CD630_22690	CD2269	fruABC	PTS system, fructose-specific IIABC component	26.37
Membrane Transport	CD630_22700	CD2270	fruK	Fructose 1-phosphate kinase	82.61
Membrane Transport	CD630_22760	CD2276		Sodium:alanine symporter	33.00
Membrane Transport	CD630_23110	CD2311		ABC-type transport system, molybdenum-like extracellular solute-binding protein	1.00
Membrane Transport	CD630_23120	CD2312		ABC-type transport system, molybdenum-like permease	9.94
Membrane Transport	CD630_23130	CD2313		ABC-type transport system, molybdenum-like ATP-binding protein	1.00
Membrane Transport	CD630_23310	CD2331	mtlD	Mannitol-1-phosphate 5-dehydrogenase	10.02
Membrane Transport	CD630_23320	CD2332	mtlF	PTS system, mannitol-specific, EIIA component	17.94
Membrane Transport	CD630_23330	CD2333	mtlR	Transcription antiterminator, PTS operon regulator	16.73
Membrane Transport	CD630_23340	CD2334	mtlA	PTS system, mannitol-specific, IICB component	13.80
Membrane Transport	CD630_23600	CD2360		Conserved hypothetical protein	0.17
Membrane Transport	CD630_23610	CD2361		ABC-type transport system, nitrate/sulfonate/taurine ATP-binding protein	0.17
Membrane Transport	CD630_23620	CD2362		Fragment of ABC-type transport system, permease (Part 1)	0.10
Membrane Transport	CD630_23630	CD2363		Conserved hypothetical protein	0.02
Membrane Transport	CD630_23640	CD2364		Conserved hypothetical protein	0.12
Membrane Transport	CD630_23650	CD2365		ABC-type transport system, nitrate/sulfonate/taurine extracellular solute-binding protein	0.03
Membrane Transport	CD630_23670	CD2367		ABC-type transport system, multidrug-family permease	0.08
Membrane Transport	CD630_24060	CD2406		Putative lipoprotein	0.18
Membrane Transport	CD630_24070	CD2407		Putative multidrug efflux pump	0.21
Membrane Transport	CD630_24080	CD2408		Putative multidrug efflux pump	0.27
Membrane Transport	CD630_24650	CD2465		Putative amino acid/polyamine transporter	0.44
Membrane Transport	CD630_24860	CD2486		PTS system, fructose-like IIC component	2.81
Membrane Transport	CD630_24870	CD2487		PTS system, fructose-like IIB component	8.58
Membrane Transport	CD630_24880	CD2488		PTS system, fructose-like IIA component	5.34
Membrane Transport	CD630_24890	CD2489		Transcription antiterminator, PTS operon regulator	9.55
Membrane Transport	CD630_25370	CD2537		Putative membrane-associated 5'-nucleotidase/phosphoesterase	5.90
Membrane Transport	CD630_25410	CD2541		Sodium:glutamate/aspartate symporter family	4.46
Membrane Transport	CD630_25930	CD2593		ABC-type transport system, pristinamycin/multidrug-family ATP-binding protein	17.64
Membrane Transport	CD630_25940	CD2594	uraA	Putative uracil permease	6.65
Membrane Transport	CD630_25960	CD2596		Putative pseudouridylate synthase, RluC/RluD family	2.60
Membrane Transport	CD630_25970	CD2597	lspA	Lipoprotein signal peptidase (Prolipoprotein signal peptidase) (Signal peptidase II) (SPase II)	22.93
Membrane Transport	CD630_26120	CD2612		Putative amino acid permease	0.02
Membrane Transport	CD630_26450	CD2645		ABC-type transport system, sugar-family extracellular solute-binding protein	3.07
Membrane Transport	CD630_26660	CD2666	ptsG-A	PTS system, glucose-specific IIA component	0.03
Membrane Transport	CD630_26670	CD2667	ptsG-BC	PTS system, glucose-specific IIBC component	0.02
Membrane Transport	CD630_26691	CD2669a		Putative Na(+)/H(+) antiporter	0.14
Membrane Transport	CD630_26700	CD2670	appF	ABC-type transport system, ATP-binding protein	0.09
Membrane Transport	CD630_26710	CD2671	appD	ABC-type transport system, ATP-binding protein	0.13
Membrane Transport	CD630_26720	CD2672	appA	ABC-type transport system, oligopeptide-family solute-binding protein	0.06
Membrane Transport	CD630_26730	CD2673	appB	ABC-type transport system, oligopeptide-family permease protein	1.00
Membrane Transport	CD630_26740	CD2674	appC	ABC-type transport system, oligopeptide-family permease protein	0.18
Membrane Transport	CD630_27550	CD2755	ptsI	PTS system, EI component	0.28
Membrane Transport	CD630_27560	CD2756	ptsH	PTS system, HPr protein	0.24
Membrane Transport	CD630_28170	CD2817		ABC-type transport system, multidrug-family ATP-binding/permease protein	2.95
Membrane Transport	CD630_28180	CD2818		ABC-type transport system, multidrug-family ATP-binding/permease protein	6.39
Membrane Transport	CD630_28700	CD2870	kdgT1	2-keto-3-deoxygluconate permease 1	0.09
Membrane Transport	CD630_28740	CD2874		Putative drug/sodium antiporter, MATE family	0.41
Membrane Transport	CD630_28750	CD2875	fhuC	ABC-type transport system, ferrichrome-specific ATP-binding protein	0.13
Membrane Transport	CD630_28760	CD2876	fhuG	ABC-type transport system, ferrichrome-specific permease	0.12
Membrane Transport	CD630_28770	CD2877	fhuB	ABC-type transport system, ferrichrome-specific permease	0.03
Membrane Transport	CD630_28780	CD2878	fhuD	ABC-type transport system, ferrichrome-specific extracellular solute-binding protein	0.01
Membrane Transport	CD630_28800	CD2880	celC	PTS system, cellobiose-specific IIA component	0.38
Membrane Transport	CD630_28810	CD2881	celG	Putative cellobiose-phosphate degrading protein	0.44
Membrane Transport	CD630_28820	CD2882	celF	Cellobiose-6-phosphate hydrolase, family 4	0.26
Membrane Transport	CD630_28830	CD2883	celB	PTS system, cellobiose-specific IIC component	0.18
Membrane Transport	CD630_29890	CD2989	ssuA2	ABC-type transport system, sulfonate-family extracellular solute-binding protein	0.03
Membrane Transport	CD630_29900	CD2990	ssuB2	ABC-type transport system, sulfonate-family ATP-binding protein	0.04
Membrane Transport	CD630_29910	CD2991	ssuC2	ABC-type transport system, sulfonate-family permease	0.04
Membrane Transport	CD630_29920	CD2992		Conserved hypothetical protein	0.07
Membrane Transport	CD630_30120	CD3012		Putative alpha-mannosidase	34.97
Membrane Transport	CD630_30130	CD3013		PTS system, mannose-specfic IIC component	18.80
Membrane Transport	CD630_30140	CD3014		PTS system, mannose-specfic IIB component	52.71
Membrane Transport	CD630_30150	CD3015		PTS system, mannose-specfic IIA component	54.05
Membrane Transport	CD630_30160	CD3016		Transcription antiterminator, PTS operon regulator	55.90
Membrane Transport	CD630_30270	CD3027		PTS system, glucose-like IIA component	0.03
Membrane Transport	CD630_30280	CD3028		Putative phosphosugar isomerase	0.05
Membrane Transport	CD630_30290	CD3029	malY	Bifunctional protein: cystathionine beta-lyase / repressor	0.02
Membrane Transport	CD630_30300	CD3030		PTS system, glucose-like IIBC component	0.14
Membrane Transport	CD630_30310	CD3031		Transcription antiterminator, PTS operon regulator	2.37
Membrane Transport	CD630_30670	CD3067	xynA	PTS system, xyloside-specific IIA component	2.80
Membrane Transport	CD630_30680	CD3068	xynB	PTS system, xyloside-specific IIB component	3.97
Membrane Transport	CD630_30690	CD3069	xynD	PTS system, xyloside-specific IID component	4.35
Membrane Transport	CD630_30880	CD3088		Putative cellobiose-phosphate degrading protein	0.18
Membrane Transport	CD630_30890	CD3089		PTS system, glucose-like IIBC component	0.26
Membrane Transport	CD630_31360	CD3136	bglA	6-phospho-beta-glucosidase	0.01
Membrane Transport	CD630_31370	CD3137	bglF	PTS system, beta-glucoside-specific IIABC component	0.03
Membrane Transport	CD630_32070	CD3207		Putative multi antimicrobial extrusion protein, MatE family	13.01
Membrane Transport	CD630_32080	CD3208		Transcriptional regulator, MarR family	13.27
Membrane Transport	CD630_32150	CD3215		ABC-type transport system, glycine betaine/carnitine/choline ATP-binding protein	8.89
Membrane Transport	CD630_32160	CD3216		ABC-type transport system, glycine betaine/carnitine/choline permease	8.11
Membrane Transport	CD630_32680	CD3268	pstS	ABC-type transport system, phosphate extracellular solute-binding protein	0.17
Membrane Transport	CD630_32700	CD3270		Putative magnesium transport ATPase, MgtC/SapB family	0.39
Membrane Transport	CD630_32730	CD3273	feoA	Ferrous iron transport protein	0.05
Membrane Transport	CD630_32740	CD3274	feoB	Ferrous iron transport protein B	0.12
Membrane Transport	CD630_32860	CD3286		Putative sodium:phosphate symporter	8.76
Membrane Transport	CD630_33730	CD3373	mgtA	Magnesium-transporting ATPase, P-type 1 Tn916-like, CTn7-Orf7	0.04
Membrane Transport	CD630_33740	CD3374		Putative conjugative transposon protein Tn916-like, CTn7-Orf8	0.08
Membrane Transport	CD630_33741	CD3374A		Putative conjugative transposon protein Tn916-like, CTn7-Orf9	1.00
Membrane Transport	CD630_33750	CD3375	mgtC	Magnesium-transporting ATPase protein C Tn916-like, CTn7-Orf10	0.11
Membrane Transport	CD630_33760	CD3376		Putative transcriptional regulator Tn916-like, CTn7-Orf11	0.15
Membrane Transport	CD630_33770	CD3377	mgtA	Magnesium-transporting ATPase, P-type 1 Tn916-like, CTn7-Orf12	0.14
Membrane Transport	CD630_34030	CD3403		Putative formate/nitrite transporter	0.06

## Sheet: Metabolism
Class	Gene ID	Gene ID short	Name	Product	48h D240 / 48h BHISG
Metabolism Carbon	CD630_00210	CD0021	pycA	Pyruvate carboxylase	4.62
Metabolism Cofactor	CD630_00470	CD0047	ispD	2-C-methyl-D-erythritol 4-phosphate cytidylyltransferase	13.65
Metabolism Cofactor	CD630_00480	CD0048	ispF	2-C-methyl-D-erythritol 2,4-cyclodiphosphate synthase	6.51
Metabolism Cofactor	CD630_00540	CD0054	thyX	Thymidylate synthase	2.93
Metabolism Amino Acid	CD630_00920	CD0092	map1	Methionine aminopeptidase Map1 (MAP) (Peptidase M)	3.10
Fermentation	CD630_01120	CD0112	ptb	phosphate butyryltransferase	1.00
Fermentation	CD630_01130	CD0113	buk	Butyrate kinase (BK) (Branched-chain carboxylic acid kinase)	1.00
Fermentation	CD630_01140	CD0114		Conserved hypothetical protein	1.00
Fermentation	CD630_01150	CD0115		Putative 4Fe-4S ferredoxin, iron-sulfur binding domain protein, delta subunit	1.00
Fermentation	CD630_01160	CD0116		Putative ferredoxin/flavodoxin oxidoreductase, alpha subunit	1.00
Fermentation	CD630_01170	CD0117		Putative ferredoxin/flavodoxin oxidoreductase, beta subunit	0.14
Fermentation	CD630_01180	CD0118		Putative ferredoxin/flavodoxin oxidoreductase, gamma subunit	0.18
Metabolism Cofactor	CD630_01721	CD0172A	fdxA	Ferredoxin (4Fe-4S cluster-containing protein) (fdx-like)	0.17
Metabolism Carbon	CD630_01740	CD0174	cooS	Carbon monoxide dehydrogenase	0.31
Metabolism Carbon	CD630_01750	CD0175		Putative oxidoreductase, Fe-S subunit	0.34
Metabolism Carbon	CD630_01760	CD0176		Putative oxidoreductase, NAD/FAD binding subunit	0.48
Metabolism Lipids	CD630_01770	CD0177	cfa	Cyclopropane-fatty-acyl-phospholipid synthase	0.03
Metabolism Amino Acid	CD630_01790	CD0179	gluD	NAD-specific glutamate dehydrogenase	0.10
Fermentation	CD630_03940	CD0394	ldhA	D-lactate dehydrogenase	1.56
Metabolism Amino Acid	CD630_03950	CD0395	hadA	Isocaprenoyl-CoA:2-hydroxyisocaproate CoA-transferase	0.16
Metabolism Amino Acid	CD630_03960	CD0396	hadI	Activator of 2-hydroxyisocaproyl-CoA dehydratase	1.00
Metabolism Amino Acid	CD630_03970	CD0397	hadB	Subunit of oxygen-sensitive 2-hydroxyisocaproyl-CoA dehydratase B	0.13
Metabolism Amino Acid	CD630_03980	CD0398	hadC	Subunit of oxygen-sensitive 2-hydroxyisocaproyl-CoA dehydratase C	1.00
Metabolism Amino Acid	CD630_03990	CD0399	acdB	Acyl-CoA dehydrogenase, short-chain specific	0.15
Metabolism Amino Acid	CD630_04000	CD0400	etfB1	Beta-subunit of electron transfer flavoprotein	1.00
Metabolism Amino Acid	CD630_04010	CD0401	etfA1	Alpha-subunit of electron transfer flavoprotein	0.14
Metabolism Carbon	CD630_04030	CD0403	fba	Fructose-1,6-bisphosphate aldolase	0.09
Metabolism Amino Acid	CD630_05440	CD0544		Putative ornithine cyclodeaminase	0.38
Metabolism Amino Acid	CD630_05580	CD0558	glsA	Glutaminase (L-glutamine amidohydrolase)	0.57
Metabolism Carbon	CD630_05800	CD0580	gapN	Glyceraldehyde-3-phosphate dehydrogenase (NADP(+)) (GADPH)	2.81
Metabolism Carbon	CD630_05820	CD0582		Putative pyruvate phosphate dikinase, PEP/pyruvate-binding	0.34
Metabolism Carbon	CD630_07160	CD0716	cooS	Bifunctional carbon monoxide dehydrogenase/acetyl-CoA synthase (CODH)	0.16
Metabolism Carbon	CD630_07170	CD0717		Bifunctional carbon monoxide dehydrogenase/acetyl-CoA synthase, accessory protein	0.16
Metabolism Carbon	CD630_07180	CD0718	fhs	Formate--tetrahydrofolate ligase (Formyltetrahydrofolate synthetase) (FHS) (FTHFS)	0.14
Metabolism Carbon	CD630_07190	CD0719	fchA	Methenyltetrahydrofolate cyclohydrolase (5,10-methenyltetrahydrofolate 5-hydrolase)	0.33
Metabolism Carbon	CD630_07200	CD0720	folD	Bifunctional protein folD [Includes: Methylenetetrahydrofolate dehydrogenase Methenyltetrahydrofolate cyclohydrolase]	0.23
Metabolism Carbon	CD630_07210	CD0721		Conserved hypothetical protein	0.04
Metabolism Carbon	CD630_07220	CD0722	metF	5,10-methylenetetrahydrofolate reductase	0.01
Metabolism Carbon	CD630_07230	CD0723		Bifunctional carbon monoxide dehydrogenase/acetyl-CoA synthase, dihydrolipoyl dehydrogenase subunit	0.17
Metabolism Carbon	CD630_07240	CD0724		Bifunctional carbon monoxide dehydrogenase/acetyl-CoA synthase,nickel-inserting subunit	0.10
Metabolism Carbon	CD630_07250	CD0725		Bifunctional carbon monoxide dehydrogenase/acetyl-CoA synthase, subunit delta	1.00
Metabolism Carbon	CD630_07260	CD0726		Bifunctional carbon monoxide dehydrogenase/acetyl-CoA synthase, delta subunit	0.11
Metabolism Carbon	CD630_07270	CD0727		Bifunctional carbon monoxide dehydrogenase/acetyl-CoA synthase, methyltransferase subunit	0.11
Metabolism Carbon	CD630_07280	CD0728		Bifunctional carbon monoxide dehydrogenase/acetyl-CoA synthase, subunit alpha/beta	0.13
Metabolism Amino Acid	CD630_07290	CD0729	gcvH	Glycine cleavage system H protein	0.15
Metabolism Amino Acid	CD630_07370	CD0737	hisK	Histidinol-phosphatase (HolPase)	2.36
Metabolism Amino Acid	CD630_07530	CD0753	iscS1	Cysteine desulfurase	2.01
Respiration Anaerobic	CD630_07560	CD0756		Nitroreductase	0.39
Fermentation	CD630_07580	CD0758	pflA	Pyruvate formate-lyase activating enzyme	2.96
Fermentation	CD630_07590	CD0759	plfB	Formate acetyltransferase (Pyruvate formate-lyase)	2.35
Respiration Anaerobic	CD630_08100	CD0810		Putative flavodoxin/nitric oxide synthase	0.21
Metabolism Carbon	CD630_08820	CD0882	glgC	Glucose-1-phosphate adenylyltransferase	0.32
Metabolism Carbon	CD630_08830	CD0883	glgD	Glycogen biosynthesis protein	0.26
Metabolism Carbon	CD630_08840	CD0884	glgA	Glycogen synthase (Starch [bacterial glycogen] synthase)	0.25
Metabolism Carbon	CD630_08850	CD0885	glgP	Glycogen phosphorylase	0.30
Metabolism Carbon	CD630_08860	CD0886		Putative alpha-amylase	1.00
Metabolism Amino Acid	CD630_08880	CD0888	speA	Arginine decarboxylase	0.17
Metabolism Amino Acid	CD630_08890	CD0889	speH	S-adenosylmethionine decarboxylase proenzyme	0.06
Metabolism Amino Acid	CD630_08900	CD0890	speE	Spermidine synthase	0.12
Metabolism Amino Acid	CD630_08910	CD0891	speB	Agmatinase (Agmatine ureohydrolase) (AUH)	0.11
Respiration Anaerobic	CD630_08930	CD0893		Putative iron-dependent hydrogenase	5.85
Metabolism Amino Acid	CD630_09940	CD0994		Putative serine-pyruvate aminotransferase	19.84
Metabolism Amino Acid	CD630_09950	CD0995	serA	Putative D-3-phosphoglycerate dehydrogenase	18.19
Metabolism Amino Acid	CD630_09960	CD0996		Conserved hypothetical protein	39.07
Fermentation	CD630_10030	CD1003	fumA	Fumarate hydratase class I, subunit A	3.23
Fermentation	CD630_10040	CD1004	fumB	Fumarate hydratase class I, subunit B	1.00
Metabolism Carbon	CD630_10050	CD1005		Putative NAD-dependent malic enzyme	1.91
Metabolism Cofactor	CD630_10480	CD1048		Putative phosphodiesterase	2.23
Metabolism Cofactor	CD630_10490	CD1049	ppnK	Inorganic polyphosphate/ATP-NAD kinase (Poly(P)/ATP NAD kinase)	1.00
Fermentation	CD630_10540	CD1054	bcd2	Butyryl-CoA dehydrogenase	1.00
Fermentation	CD630_10550	CD1055	etfB	Electron transfer flavoproteins subunit beta	1.00
Fermentation	CD630_10560	CD1056	etfA	Electron transfer flavoprotein subunit alpha	0.02
Fermentation	CD630_10570	CD1057	crt2	3-hydroxybutyryl-CoA dehydratase (Crotonase)	1.00
Fermentation	CD630_10580	CD1058	hbd	3-hydroxybutyryl-CoA dehydrogenase	0.03
Fermentation	CD630_10590	CD1059	thlA1	Acetoacetyl-CoA thiolase 1	1.00
Metabolism Amino Acid	CD630_10690	CD1069		Putative histidinol phosphatase/hydrolase, PHP family	50.49
Metabolism Amino Acid	CD630_10700	CD1070		Putative aminotransferase	22.60
Metabolism Amino Acid	CD630_10710	CD1071		Conserved hypothetical protein, UPF0291 protein family	14.83
Metabolism Amino Acid	CD630_10720	CD1072		Putative aminopeptidase I, M18 family	5.57
Metabolism Cofactor	CD630_10810	CD1081	moeA	Molybdenum cofactor biosynthesis protein	10.30
Metabolism Cofactor	CD630_10820	CD1082	mobB	Molybdopterin-guanine dinucleotide biosynthesis protein B	77.58
Respiration Anaerobic	CD630_11370	CD1137	rnfC	Electron transport complex protein	2.12
Respiration Anaerobic	CD630_11380	CD1138	rnfD	Electron transport complex protein	2.68
Respiration Anaerobic	CD630_11390	CD1139	rnfG	Electron transport complex protein	1.00
Respiration Anaerobic	CD630_11400	CD1140	rnfE	Electron transport complex protein	1.00
Respiration Anaerobic	CD630_11410	CD1141	rnfA	Electron transport complex protein	2.35
Respiration Anaerobic	CD630_11420	CD1142	rnfB	Electron transport complex protein	2.04
Metabolism Amino Acid	CD630_11660	CD1166	hom1	Homoserine dehydrogenase	38.85
Respiration Anaerobic	CD630_11700	CD1170		Conserved hypothetical protein	1.00
Respiration Anaerobic	CD630_11710	CD1171	etfB	Electron transfer flavoprotein subunit alpha	0.23
Respiration Anaerobic	CD630_11720	CD1172	etfA	Electron transfer flavoprotein subunit alpha	0.08
Respiration Anaerobic	CD630_11730	CD1173		Putative FAD-linked oxidase	0.03
Metabolism Lipids	CD630_11770	CD1177	fapR	Transcriptional regulator, DeoR family (Fatty acid and phospholipid biosynthesis regulator)	12.02
Metabolism Lipids	CD630_11780	CD1178	plsX	Fatty acid/phospholipid synthesis protein PlsX	10.21
Metabolism Lipids	CD630_11790	CD1179	fabH	3-oxoacyl-[acyl-carrier-protein] synthase 3	8.29
Metabolism Lipids	CD630_11800	CD1180	fabK	Enoyl-(Acyl-carrier-protein) reductase II	6.32
Metabolism Lipids	CD630_11810	CD1181	fabD	Malonyl CoA-acyl carrier protein transacylase (MCT)	5.39
Metabolism Lipids	CD630_11820	CD1182	fabG	3-oxoacyl-[acyl-carrier protein] reductase (3-ketoacyl-acyl carrier protein reductase)	5.59
Metabolism Lipids	CD630_11830	CD1183	acpP	Acyl carrier protein (ACP)	7.47
Metabolism Lipids	CD630_11840	CD1184	fabF	3-oxoacyl-[acyl-carrier-protein] synthase 2	6.45
Metabolism Carbon	CD630_11910	CD1191	fbp	Fructose-1,6-bisphosphatase	1.85
Metabolism Cofactor	CD630_12050	CD1205	ispA	Geranyltranstransferase	10.32
Metabolism Amino Acid	CD630_12120	CD1212	bltD	Diamine N-acetyltransferase	16.94
Metabolism Carbon	CD630_12220	CD1222		Putative phage integrase site-specific recombinase XerD-like	4.85
Metabolism Carbon	CD630_12230	CD1223	drm	Phosphopentomutase (Phosphodeoxyribomutase)	6.32
Metabolism Carbon	CD630_12240	CD1224	pupG	Purine nucleoside phosphorylase	1.00
Metabolism Cofactor	CD630_12780	CD1278	iscR	Transcriptional regulator, Rrf2 family	0.11
Metabolism Cofactor	CD630_12790	CD1279	iscS2	Cysteine desulfurase	0.23
Metabolism Cofactor	CD630_12800	CD1280		Putative NifU-like protein	0.33
Metabolism Cofactor	CD630_13150	CD1315	ribC	Riboflavin biosynthesis protein	18.07
Metabolism Amino Acid	CD630_13220	CD1322	dapG	Aspartokinase 1 (Aspartokinase I) (1spartate kinase I)	6.82
Metabolism Amino Acid	CD630_13250	CD1325		Putative tRNA 2-selenouridine synthase, selenophosphate-dependent Rhodanese-like domain protein	11.47
Metabolism Lipids	CD630_13270	CD1327	pgsA	CDP-diacylglycerol--glycerol-3-phosphate 3-phosphatidyltransferase	27.73
Metabolism Amino Acid	CD630_13390	CD1339	aspB	Aspartate aminotransferase (AspAT) (Transaminase A)	0.24
Metabolism Amino Acid	CD630_13430	CD1343	glnA	Glutamine synthetase	16.85
Metabolism Amino Acid	CD630_13570	CD1357		Putative peptidyl-prolyl isomerase	5.39
Metabolism Carbon	CD630_13870	CD1387		Putative allophanate hydrolase subunit 2	0.18
Metabolism Carbon	CD630_13940	CD1394		Putative NAD(P)-binding oxidoreductase, GFO/IDH/MOCA family	4.45
Metabolism Carbon	CD630_14010	CD1401		Putative isochorismatase	7.87
Respiration Anaerobic	CD630_14140	CD1414		Putative oxidoreductase, Fe-S subunit	40.92
Metabolism Cofactor	CD630_14490	CD1449	folE	GTP cyclohydrolase 1 (GTP cyclohydrolase I) (GTP-CH-I)	5.24
Metabolism Cofactor	CD630_14500	CD1450	folP	Dihydropteroate synthase	8.68
Metabolism Cofactor	CD630_14510	CD1451	folB	Dihydroneopterin aldolase	5.80
Metabolism Cofactor	CD630_14520	CD1452	folK	2-amino-4-hydroxy-6-hydroxymethyldihydropteridine pyrophosphokinase	5.34
Metabolism Cofactor	CD630_14530	CD1453	aroF	Phospho-2-dehydro-3-deoxyheptonate aldolase	2.71
Respiration Anaerobic	CD630_14580	CD1458	wrbA	Putative flavodoxin protein	4.12
Metabolism Amino Acid	CD630_14810	CD1481		Putative tryptophan RNA-binding attenuation protein	0.27
Metabolism Carbon	CD630_15020	CD1502	deoC	Deoxyribose-phosphate aldolase (Phosphodeoxyriboaldolase) (Deoxyriboaldolase) (DERA)	6.39
Metabolism Amino Acid	CD630_15070	CD1507		Putative thioredoxin	40.90
Metabolism Amino Acid	CD630_15071	CD1507A		Conserved hypothetical protein	1.00
Metabolism Amino Acid	CD630_15080	CD1508		Putative iron-sulfur binding protein	61.51
Metabolism Amino Acid	CD630_15090	CD1509		Putative lipoprotein	34.02
Metabolism Carbon	CD630_15430	CD1543		putative FMN-dependent NADH-azoreductase	10.22
Metabolism Carbon	CD630_15770	CD1577	pgm	Alpha-phosphoglucomutase	5.78
Metabolism Amino Acid	CD630_15820	CD1582	hisD	Histidinol dehydrogenase (HDH)	4.37
Metabolism Amino Acid	CD630_15960	CD1596	map2	Methionine aminopeptidase Map2 (MAP) (Peptidase M)	8.01
Metabolism Amino Acid	CD630_16570	CD1657	gcvTPA	Bi-functional glycine dehydrogenase/aminomethyl transferase protein	5.43
Metabolism Amino Acid	CD630_16580	CD1658	gcvPB	Glycine decarboxylase	1.00
Metabolism Amino Acid	CD630_16650	CD1665	cysM	O-acetylserine (thiol)-lyase (O-acetylserine sulfhydrylase) (OAS-TL)	5.73
Metabolism Carbon	CD630_16670	CD1667		Putative maltose O-acetyltransferase	3.99
Metabolism Cofactor	CD630_16930	CD1693		Putative dinitrogenase iron-molybdenum cofactor	0.34
Metabolism Cofactor	CD630_16970	CD1697	ribH	6,7-dimethyl-8-ribityllumazine synthase	79.09
Metabolism Cofactor	CD630_16980	CD1698	ribBA	Riboflavin biosynthesis protein ribBA [Includes: 3,4-dihydroxy-2-butanone 4-phosphate synthase GTP cyclohydrolase-2]	80.42
Metabolism Cofactor	CD630_16990	CD1699	ribE	Riboflavin synthase alpha subunit	46.45
Metabolism Cofactor	CD630_17000	CD1700	ribD	Riboflavin biosynthesis protein ribD [Includes: Diaminohydroxyphosphoribosylaminopyrimidine deaminase 5-amino-6-(5-phosphoribosylamino)uracil reductase]	129.70
Metabolism Cofactor	CD630_17120	CD1712	moaB	Molybdenum cofactor biosynthesis protein MoaB	6.31
Metabolism Cofactor	CD630_17130	CD1713	moaA	Molybdenum cofactor biosynthesis protein MoaA	6.34
Metabolism Cofactor	CD630_17140	CD1714	moaC	Molybdenum cofactor biosynthesis protein MoaC	5.84
Metabolism Cofactor	CD630_17150	CD1715		Putative molybdenum cofactor sulfurase	3.90
Metabolism Carbon	CD630_17670	CD1767	gapB	Glyceraldehyde-3-phosphate dehydrogenase (GAPDH)	17.09
Metabolism Cofactor	CD630_17690	CD1769		Putative CoA enzyme activase	7.91
Metabolism Amino Acid	CD630_17850	CD1785	argG	Argininosuccinate synthase (Citrulline--aspartate ligase)	3.25
Respiration Anaerobic	CD630_18070	CD1807		Putative NADPH-dependent FMN reductase	16.56
Metabolism Carbon	CD630_18140	CD1814		Putative phosphoglycerate mutase	1.00
Metabolism Carbon	CD630_18150	CD1815		Conserved hypothetical protein	10.01
Metabolism Amino Acid	CD630_18200	CD1820		Adenine deaminase (Disrupted IStron)	1.00
Metabolism Amino Acid	CD630_18210	CD1821	tlpB	Transposase-like protein B	3.52
Metabolism Amino Acid	CD630_18250	CD1825	metY	O-acetylhomoserine sulfhydrylase	5.93
Metabolism Amino Acid	CD630_18260	CD1826	metA	Homoserine O-succinyltransferase	5.51
Metabolism Amino Acid	CD630_18320	CD1832	aroF	3-deoxy-D-arabino-heptulosonate 7-phosphate synthase	2.92
Metabolism Amino Acid	CD630_18330	CD1833	aroB	3-dehydroquinate synthase	4.11
Metabolism Amino Acid	CD630_18340	CD1834	aroA	3-phosphoshikimate 1-carboxyvinyltransferase	3.83
Metabolism Amino Acid	CD630_18350	CD1835	aroC	Chorismate synthase (5-enolpyruvylshikimate-3-phosphate phospholyase)	1.00
Metabolism Amino Acid	CD630_18360	CD1836	pheA	Bifunctional P-protein, chorismate mutase/prephenate dehydratase	1.00
Metabolism Cofactor	CD630_19360	CD1936	accA	Acetyl-coenzyme A carboxylase carboxyl transferase subunit alpha	2.75
Metabolism Cofactor	CD630_19370	CD1937	accD	Acetyl-CoA carboxylase subunit beta	2.10
Metabolism Cofactor	CD630_19380	CD1938	accC	Acetyl-CoA carboxylase subunit	2.32
Metabolism Cofactor	CD630_19390	CD1939	accB	Acetyl-CoA carboxylase subunit	4.27
Metabolism Lipids	CD630_19660	CD1966		Putative acyl-CoA thioesterase	3.51
Metabolism Carbon	CD630_19930	CD1993		Putative decarboxylase	0.33
Respiration Anaerobic	CD630_19990	CD1999	fldX	Flavodoxin	0.08
Metabolism Amino Acid	CD630_20530	CD2053	lysA	Diaminopimelate decarboxylase	3.15
Metabolism Amino Acid	CD630_20540	CD2054	lysC	Aspartokinase	1.98
Metabolism Lipids	CD630_20600	CD2060		Putative lipid kinase	0.51
Metabolism Lipids	CD630_20610	CD2061		Conserved hypothetical protein, DUF1121 family	0.35
Metabolism Cofactor	CD630_20690	CD2069		Putative molybdopterin cofactor biosynthesis protein	1.00
Metabolism Cofactor	CD630_20700	CD2070		Conserved hypothetical protein	3.39
Metabolism Carbon	CD630_21100	CD2110		Putative transaldolaseC-like	0.27
Metabolism Amino Acid	CD630_21180	CD2118	thrC	Threonine synthase	0.15
Metabolism Amino Acid	CD630_21190	CD2119	thrB	Homoserine kinase (HSK) (HK)	0.15
Metabolism Cofactor	CD630_21360	CD2136	uppS	Undecaprenyl pyrophosphate synthetase	3.31
Metabolism Amino Acid	CD630_21520	CD2152		Putative glutamyl-aminopeptidase, M42 family	0.01
Fermentation	CD630_21640	CD2164	ldh	L-lactate dehydrogenase (L-LDH)	0.25
Metabolism Cofactor	CD630_21950	CD2195	ftnA	Ferritin	0.31
Metabolism Amino Acid	CD630_22520	CD2252		Glutamate 2,3-aminomutase	3.90
Metabolism Amino Acid	CD630_22540	CD2254		Asp/Glu racemase	4.47
Metabolism Carbon	CD630_23180	CD2318		Putative phosphohexomutase	0.43
Metabolism Carbon	CD630_23290	CD2329	tal	Transaldolase	2.79
Fermentation	CD630_23380	CD2338	4hbD	4-hydroxybutyrate dehydrogenase (4-hydroxybutanoate:NAD+ oxidoreductase)	0.01
Fermentation	CD630_23390	CD2339	cat2	4-hydroxybutyrate CoA transferase	0.00
Fermentation	CD630_23400	CD2340		Conserved hypothetical protein	0.00
Fermentation	CD630_23410	CD2341	abfD	Gamma-aminobutyrate metabolism dehydratase/isomerase [includes: 4- hydroxybutyryl-coa dehydratase vinylacetyl-coa-delta-isomerase]	0.00
Fermentation	CD630_23420	CD2342	sucD	Succinate-semialdehyde dehydrogenase (NAD(P)+)	0.00
Fermentation	CD630_23430	CD2343	cat1	Succinyl-CoA:coenzyme A transferase	0.00
Fermentation	CD630_23440	CD2344		Putative membrane protein	0.00
Metabolism Amino Acid	CD630_23480	CD2348	grdD	Glycine reductase complex component C subunit alpha (Protein PC alpha)	0.07
Metabolism Amino Acid	CD630_23490	CD2349	grdC	Glycine reductase complex component C subunit beta (Protein PC beta)	0.29
Metabolism Amino Acid	CD630_23510	CD2351	grdB	Glycine reductase complex component B gamma subunit (selenocysteine)	0.13
Metabolism Amino Acid	CD630_23520	CD2352	grdA	Glycine reductase complex selenoprotein A (selenocysteine)	0.14
Metabolism Amino Acid	CD630_23540	CD2354	grdE	Glycine reductase complex component B subunits alpha and beta (Selenoprotein PB alpha/beta) [Contains: Betaine reductase component B subunit beta Betaine reductase component B subunit alpha]	0.11
Metabolism Amino Acid	CD630_23550	CD2355	trxA2	Thioredoxin 2 (Trx2)	0.10
Metabolism Amino Acid	CD630_23560	CD2356	trxB3	Thioredoxin reductase 3	0.16
Metabolism Amino Acid	CD630_23570	CD2357	grdX	Putative glycine reductase complex component	0.16
Fermentation	CD630_23790	CD2379	buk	Butyrate kinase (Branched-chain carboxylic acid kinase) (BK)	0.11
Fermentation	CD630_23800	CD2380	iorB	Indole pyruvate ferredoxin/flavodoxin oxidoreductase	0.04
Fermentation	CD630_23810	CD2381	iorA	Indole pyruvate ferredoxin/flavodoxin oxidoreductase	0.03
Fermentation	CD630_23820	CD2382		Putative pyridoxal phosphate-dependent transferase	0.02
Metabolism Carbon	CD630_23930	CD2393		Putative glycosyl transferase, family 51	2.37
Metabolism Lipids	CD630_24390	CD2439		Putative diacylglycerol kinase	2.81
Metabolism Lipids	CD630_24400	CD2440		Putative metal-dependent hydrolase	2.50
Metabolism Cofactor	CD630_24790	CD2479		Putative molybdenum cofactor biosynthesis	17.89
Metabolism Amino Acid	CD630_25020	CD2502		Putative pyridoxal phosphate-dependent transferase	0.15
Metabolism Cofactor	CD630_25400	CD2540		Coenzyme A disulfide reductase	2.04
Metabolism Amino Acid	CD630_25910	CD2591	ltaE	Low specificity L-threonine aldolase	0.17
Metabolism Carbon	CD630_26000	CD2600	cstA	Carbon starvation protein, CstA	0.04
Metabolism Carbon	CD630_26300	CD2630	gpsA	Glycerol-3-phosphate dehydrogenase (NAD(P)+) (NAD(P)H-dependent glycerol-3-phosphate dehydrogenase)	1.99
Metabolism Carbon	CD630_26310	CD2631		Putative membrane protein, UPF0078 family	3.12
Metabolism Carbon	CD630_26320	CD2632		Putative GTP-binding protein EngA	2.78
Respiration Anaerobic	CD630_26820	CD2682	pfo	Pyruvate-ferredoxin oxidoreductase	0.37
Metabolism Carbon	CD630_26830	CD2683		Putative propanediol utilization protein	0.26
Metabolism Amino Acid	CD630_26960	CD2696		Putative pyridoxal phosphate-dependent transferase	0.08
Metabolism Carbon	CD630_27190	CD2719		Putative polysaccharide deacetylase	14.49
Metabolism Carbon	CD630_27230	CD2723		Putative membrane protein	7.68
Metabolism Carbon	CD630_27240	CD2724		Putative polysaccharide deacetylase	1.00
Metabolism Carbon	CD630_27250	CD2725		Putative monogalactosyldiacylglycerol synthase	27.22
Respiration Anaerobic	CD630_27470	CD2747		Putative ubiquinone biosynthesis protein	3.19
Metabolism Amino Acid	CD630_28190	CD2819		Putative amino acid racemase	0.09
Respiration Anaerobic	CD630_28250	CD2825		Putative flavodoxin	0.13
Metabolism Amino Acid	CD630_28280	CD2828		Putative pyridoxal phosphate-dependent transferase	0.24
Metabolism Carbon	CD630_28490	CD2849	phnXW	Bifunctional phosphonoacetaldehyde hydrolase/aminoethylphosphonate transaminase [Includes: Phosphonoacetaldehyde hydrolase 2-aminoethylphosphonate--pyruvate transaminase]	5.50
Fermentation	CD630_29660	CD2966	adhE	Aldehyde-alcohol dehydrogenase	0.04
Metabolism Carbon	CD630_30010	CD3001		Putative hydrolase/isomerase/hydratase	3.42
Metabolism Carbon	CD630_30020	CD3002	uxaA	D-galactate dehydratase/Altronate hydrolase	6.98
Metabolism Carbon	CD630_30030	CD3003		Putative N-terminus region of carbohydrate hydrolase, SAF domain	1.00
Metabolism Carbon	CD630_30040	CD3004	kdgT2	2-keto-3-deoxygluconate permease 2	19.17
Fermentation	CD630_30060	CD3006		Alcohol dehydrogenase	8.07
Metabolism Amino Acid	CD630_30990	CD3099		Putative amidohydrolase, M20D family	0.21
Metabolism Amino Acid	CD630_31000	CD3100		Putative C4-dicarboxylate anaerobic carrier, DcuC family	0.33
Metabolism Carbon	CD630_31700	CD3170	eno	Enolase (2-phosphoglycerate dehydratase) (2-phospho-D-glycerate hydro-lyase)	0.15
Metabolism Carbon	CD630_31710	CD3171	gpmI	2,3-bisphosphoglycerate-independent phosphoglycerate mutase (Phosphoglyceromutase) (BPG-independent PGAM) (iPGM)	0.27
Metabolism Carbon	CD630_31720	CD3172	tpi	Triosephosphate isomerase (TIM) (Triose-phosphate isomerase)	0.32
Metabolism Carbon	CD630_31730	CD3173	pgk	Phosphoglycerate kinase	0.08
Metabolism Carbon	CD630_31740	CD3174	gapA	Glyceraldehyde-3-phosphate dehydrogenase (GAPDH)	0.01
Metabolism Amino Acid	CD630_32290	CD3229	dapB2	Dihydrodipicolinate reductase 2 (DHPR 2)	0.09
Metabolism Amino Acid	CD630_32360	CD3236		Putative membrane protein	0.67
Metabolism Amino Acid	CD630_32370	CD3237	prdF	Proline racemase	0.41
Metabolism Amino Acid	CD630_32380	CD3238		Putative component of proline reductase prdE-like	4.42
Metabolism Amino Acid	CD630_32390	CD3239	prdE	Proline reductase PrdE	3.14
Metabolism Amino Acid	CD630_32400	CD3240	prdD	Proline reductase PrdD	2.21
Metabolism Amino Acid	CD630_32410	CD3241	prdB	Proline reductase (selenocysteine)	1.57
Metabolism Amino Acid	CD630_32430	CD3243		Conserved hypothetical protein	2.22
Metabolism Amino Acid	CD630_32440	CD3244	prdA	D-proline reductase proprotein prdA	2.16
Respiration Anaerobic	CD630_32470	CD3247	prdC	Putative electron transfer protein	11.39
Metabolism Amino Acid	CD630_32810	CD3281	proC	Pyrroline-5-carboxylate reductase	0.08
Fermentation	CD630_32820	CD3282	pflD	Pyruvate formate-lyase	0.01
Fermentation	CD630_32830	CD3283	pflE	Pyruvate formate-lyase (activating enzyme)	0.02
Metabolism Carbon	CD630_33100	CD3310		Putative D-isomer specific 2-hydroxyacid dehydrogenase	3.77
Metabolism Carbon	CD630_33110	CD3311		Conserved hypothetical protein	2.54
Respiration Anaerobic	CD630_33130	CD3313	hydN1	Putative oxidoreductase, Fe-S subunit	0.13
Respiration Anaerobic	CD630_33140	CD3314	hydA	Iron hydrogenase	0.16
Respiration Anaerobic	CD630_33150	CD3315	hydN2	Putative oxidoreductase, Fe-S subunit	0.23
Respiration Anaerobic	CD630_33151	CD3315A		Conserved hypothetical protein	1.00
Respiration Anaerobic	CD630_33160	CD3316	fdhD	Formate dehydrogenase formation protein	0.16
Respiration Anaerobic	CD630_33170	CD3317	fdhF	Formate dehydrogenase-H (selenocysteine)	0.21
Metabolism Carbon	CD630_33940	CD3394	pyk	Pyruvate kinase (PK)	0.04
Metabolism Carbon	CD630_33950	CD3395	pfkA	6-phosphofructokinase (Phosphofructokinase) (Phosphohexokinase)	0.10
Metabolism Lipids	CD630_34040	CD3404	cls	Cardiolipin synthetase (Cardiolipin synthase) (CL synthase)	2.82
Metabolism Cofactor	CD630_34190	CD3419	hemB	Delta-aminolevulinic acid dehydratase (porphobilinogen synthase)	0.27
Metabolism Cofactor	CD630_34200	CD3420	cobA + hemD	Bifunctional uroporphyrinogen-III methyltransferase/uroporphyrinogen-III synthase	0.49
Metabolism Cofactor	CD630_34210	CD3421	hemC	Porphobilinogen deaminase (PBG) (Hydroxymethylbilane synthase) (HMBS) (Pre-uroporphyrinogen synthase)	1.00
Metabolism Cofactor	CD630_34220	CD3422	cbiK	Sirohydrochlorin cobaltochelatase	0.50
Metabolism Cofactor	CD630_34230	CD3423	cbiJ	Cobalt-precorrin-6A reductase	1.00
Metabolism Cofactor	CD630_34240	CD3424	cbiH	Cobalt-precorrin-3B C(17)-methyltransferase (Cobalt-precorrin-3 methyltransferase) (Cobalt-precorrin-3 methylase)	0.29
Metabolism Cofactor	CD630_34250	CD3425	cbiG	Cobalamin biosynthesis protein CbiG	1.00
Metabolism Cofactor	CD630_34260	CD3426	cbiF	Cobalt-precorrin-4 C(11)-methyltransferase (Cobalt-precorrin-3 methylase)	0.17
Metabolism Cofactor	CD630_34290	CD3429	cbiD	Cobalt-precorrin-6A synthase [deacetylating]	0.56
Metabolism Cofactor	CD630_34330	CD3433	cbiB	Cobalamin biosynthesis protein CbiB, CobD/CbiB family	0.05
Metabolism Cofactor	CD630_34340	CD3434	cobB	Cobyrinic acid A,C-diamide synthase	0.15
Metabolism Cofactor	CD630_34350	CD3435	cobQ	Cobyric acid synthase CobQ	0.10
Metabolism Carbon	CD630_34480	CD3448		Putative ketose-bisphophate aldolase class II putative tagatose-bisphosphate aldolase GatY	0.02
Metabolism Lipids	CD630_34660	CD3466	acpS	Holo-[acyl-carrier-protein] synthase	0.41
Respiration Anaerobic	CD630_34670	CD3467	atpC	ATP synthase epsilon chain	0.55
Respiration Anaerobic	CD630_34680	CD3468	atpD	ATP synthase subunit beta	0.07
Respiration Anaerobic	CD630_34690	CD3469	atpG	ATP synthase gamma chain	1.00
Respiration Anaerobic	CD630_34700	CD3470	atpA	ATPase subunit alpha	1.00
Respiration Anaerobic	CD630_34710	CD3471	atpH	ATP synthase subunit delta	1.00
Respiration Anaerobic	CD630_34720	CD3472	atpF	ATP synthase subunit b	0.58
Respiration Anaerobic	CD630_34750	CD3475	atpI	ATP synthase subunit I	2.51
Respiration Anaerobic	CD630_34760	CD3476	atpZ	ATP synthase transporter	31.83
Metabolism Carbon	CD630_34790	CD3479	upp	Uracil phosphoribosyltransferase (UMP pyrophosphorylase) (UPRTase)	1.00
Metabolism Carbon	CD630_34800	CD3480	rpiB2	Ribose-5-phosphate isomerase 2	1.00
Metabolism Carbon	CD630_34810	CD3481		Protein-tyrosine phosphatase reductase	2.63
Metabolism Carbon	CD630_34820	CD3482		Putative RNA-binding protein	2.93
Metabolism Carbon	CD630_34830	CD3483		Putative zinc/iron permease	3.65
Metabolism Amino Acid	CD630_36640	CD3664		Putative aminotransferase	0.37

## Sheet: Meta. Nucleic Acid
Class	Gene ID	Gene ID short	Name	Product	48h D240 / 48h BHISG
Metabolism Nucleic Acid	CD630_00010	CD0001	dnaA	Chromosomal replication initiator protein	6.24
Metabolism Nucleic Acid	CD630_00020	CD0002	dnaN	DNA polymerase III subunit beta	21.52
Metabolism Nucleic Acid	CD630_00030	CD0003		Putative RNA-binding mediating protein	3.44
Metabolism Nucleic Acid	CD630_00040	CD0004	recF	DNA replication and repair protein RecF	3.27
Metabolism Nucleic Acid	CD630_00050	CD0005	gyrB	DNA gyrase subunit B	1.00
Metabolism Nucleic Acid	CD630_00060	CD0006	gyrA	DNA gyrase subunit A	1.00
Metabolism Nucleic Acid	CD630_00150	CD0015	tadA	tRNA specific adenosine deaminase	15.40
Metabolism Nucleic Acid	CD630_00160	CD0016	dnaX	DNA polymerase III subunits gamma and tau	6.81
Metabolism Nucleic Acid	CD630_00170	CD0017		DNA binding protein	4.80
Metabolism Nucleic Acid	CD630_00180	CD0018	recR	DNA repair and recombination protein	2.67
Metabolism Nucleic Acid	CD630_00270	CD0027	radA	DNA repair protein	0.33
Metabolism Nucleic Acid	CD630_00910	CD0091	adk	Adenylate kinase	2.66
Metabolism Nucleic Acid	CD630_01080	CD0108	nrdD	Anaerobic ribonucleoside triphosphate reductase	4.39
Metabolism Nucleic Acid	CD630_01090	CD0109	nrdG	Anaerobic ribonucleoside-triphosphate reductase-activating protein	4.38
Metabolism Nucleic Acid	CD630_01840	CD0184	pyrB	Aspartate carbamoyltransferase (Aspartate transcarbamylase) (ATCase)	13.14
Metabolism Nucleic Acid	CD630_01850	CD0185	pyrK	Dihydroorotate dehydrogenase electron transfer subunit	7.95
Metabolism Nucleic Acid	CD630_01860	CD0186	pyrD	Dihydroorotate dehydrogenase catalytic subunit	3.87
Metabolism Nucleic Acid	CD630_01870	CD0187	pyrE	Orotate phosphoribosyltransferase (OPRT) (OPRTase)	8.37
Metabolism Nucleic Acid	CD630_01870	CD0187	pyrE	Orotate phosphoribosyltransferase (OPRT) (OPRTase)	8.37
Metabolism Nucleic Acid	CD630_02180	CD0218	purE	Phosphoribosylaminoimidazole carboxylase catalytic subunit	6.85
Metabolism Nucleic Acid	CD630_02190	CD0219	purC	Phosphoribosylaminoimidazole-succinocarboxamide synthase	7.41
Metabolism Nucleic Acid	CD630_02200	CD0220	purF	Amidophosphoribosyltransferase	7.24
Metabolism Nucleic Acid	CD630_02210	CD0221	purG	Phosphoribosylformylglycinamidine cyclo-ligase	3.65
Metabolism Nucleic Acid	CD630_02220	CD0222	purN	Phosphoribosylglycinamide formyltransferase	7.48
Metabolism Nucleic Acid	CD630_02230	CD0223	purH	Bifunctional purine biosynthesis protein purH [Includes: Phosphoribosylaminoimidazolecarboxamide formyltransferase IMP cyclohydrolase]	3.85
Metabolism Nucleic Acid	CD630_02240	CD0224	purD	Phosphoribosylamine--glycine ligase	3.29
Metabolism Nucleic Acid	CD630_02250	CD0225	purL	Phosphoribosylformylglycinamidine synthase	2.74
Metabolism Nucleic Acid	CD630_03450	CD0345		Putative GTP pyrophosphokinase	2.73
Metabolism Nucleic Acid	CD630_03760	CD0376		Putative antirestriction protein Tn916-like, CTn1-Orf21	0.01
Metabolism Nucleic Acid	CD630_03770	CD0377		Putative antirestriction protein Tn916-like, CTn1-Orf22	0.01
Metabolism Nucleic Acid	CD630_03810	CD0381		Putative replication initiation factor Tn916-like, CTn1-Orf26	0.01
Metabolism Nucleic Acid	CD630_04360	CD0436		Putative recombinase Tn1549-like, CTn2-Orf34	0.04
Metabolism Nucleic Acid	CD630_04890	CD0489		Putative phosphoribosylaminoimidazole-succinocarboxamide synthetase	10.68
Metabolism Nucleic Acid	CD630_05060	CD0506		Reverse transcriptase/maturase/endonuclease, Group II intron	0.00
Metabolism Nucleic Acid	CD630_05600	CD0560	nfo	Endonuclease IV	0.03
Metabolism Nucleic Acid	CD630_05620	CD0562		Putative RusA-like endodeoxyribonuclease	11.06
Metabolism Nucleic Acid	CD630_06980	CD0698		Putative tRNA/rRNA methyltransferase, SpoU	6.98
Metabolism Nucleic Acid	CD630_07610	CD0761		Putative ATP-dependent RNA helicase	47.39
Metabolism Nucleic Acid	CD630_08400	CD0840		Putative isomerase/hydrolase	0.27
Metabolism Nucleic Acid	CD630_08410	CD0841		5-aminoimidazole-4-carboxamide ribonucleotide transformylase	0.51
Metabolism Nucleic Acid	CD630_11430	CD1143		Putative Maf-like protein	1.00
Metabolism Nucleic Acid	CD630_11440	CD1144	radC	DNA repair protein RadC homolog	23.41
Metabolism Nucleic Acid	CD630_11580	CD1158		Putative radical SAM-superfamily protein	3.53
Metabolism Nucleic Acid	CD630_11590	CD1159		Conserved hypothetical protein	1.00
Metabolism Nucleic Acid	CD630_11600	CD1160	rng	Ribonuclease G (RNase G) (Cytoplasmic axial filament protein)	2.31
Metabolism Nucleic Acid	CD630_12010	CD1201	nusB	N utilization substance protein B homolog (Protein NusB)	19.95
Metabolism Nucleic Acid	CD630_12030	CD1203	xseA	Exodeoxyribonuclease 7 large subunit	22.48
Metabolism Nucleic Acid	CD630_12040	CD1204	xseB	Exodeoxyribonuclease VII small subunit	21.41
Metabolism Nucleic Acid	CD630_12070	CD1207	dxs	1-deoxy-D-xylulose-5-phosphate synthase	4.31
Metabolism Nucleic Acid	CD630_12080	CD1208		Putative RNA-binding S4-domain protein	9.02
Metabolism Nucleic Acid	CD630_12090	CD1209	recN	DNA repair protein RecN (Recombination protein N)	17.77
Metabolism Nucleic Acid	CD630_12250	CD1225	pdp	Pyrimidine-nucleoside phosphorylase	7.27
Metabolism Nucleic Acid	CD630_12260	CD1226		Putative aminodeoxychorismate lyase	4.03
Metabolism Nucleic Acid	CD630_12620	CD1262	rnhB	Ribonuclease HII (RNase HII)	4.22
Metabolism Nucleic Acid	CD630_12740	CD1274	topA	DNA topoisomerase I	20.41
Metabolism Nucleic Acid	CD630_12810	CD1281	mnmA	tRNA-specific 2-thiouridylase MnmA	5.82
Metabolism Nucleic Acid	CD630_12890	CD1289		Ribonuclease J family protein	26.09
Metabolism Nucleic Acid	CD630_13050	CD1305	dnaF	DNA polymerase III PolC-type (PolIII)	6.11
Metabolism Nucleic Acid	CD630_13140	CD1314	truB	tRNA pseudouridine synthase B	16.32
Metabolism Nucleic Acid	CD630_13180	CD1318	pnp	Polyribonucleotide nucleotidyltransferase	11.59
Metabolism Nucleic Acid	CD630_13340	CD1334	purB	Adenylosuccinate lyase	11.95
Metabolism Nucleic Acid	CD630_13410	CD1341	exoA	Exodeoxyribonuclease	6.47
Metabolism Nucleic Acid	CD630_13530	CD1353		Putative phosphomethylpyrimidine kinase	2.25
Metabolism Nucleic Acid	CD630_14540	CD1454	dnaG	DNA primase	16.82
Metabolism Nucleic Acid	CD630_15250	CD1525		Putative iron-sulfur protein	9.36
Metabolism Nucleic Acid	CD630_15260	CD1526	pyrC	Dihydroorotase (DHOase)	2.01
Metabolism Nucleic Acid	CD630_15780	CD1578		Putative membrane-associated ribonuclease BN-like (Rbn)	12.73
Metabolism Nucleic Acid	CD630_16820	CD1682	iunH	Putative nucleoside hydrolase, IUNH family	8.77
Metabolism Nucleic Acid	CD630_16830	CD1683		Putative membrane protein	6.66
Metabolism Nucleic Acid	CD630_16840	CD1684		Putative radical SAM superfamily protein	8.12
Metabolism Nucleic Acid	CD630_17010	CD1701	recQ	ATP-dependent DNA helicase	3.87
Metabolism Nucleic Acid	CD630_18160	CD1816	cmk	Cytidylate kinase (CK) (Cytidine monophosphate kinase) (CMP kinase)	31.32
Metabolism Nucleic Acid	CD630_18170	CD1817		Putative acyltransferase	15.88
Metabolism Nucleic Acid	CD630_18180	CD1818	ispH	4-hydroxy-3-methylbut-2-enyl diphosphate reductase	12.81
Metabolism Nucleic Acid	CD630_18930	CD1893		Putative oligonucleotide binding regulator	27.13
Metabolism Nucleic Acid	CD630_18990	CD1899		Putative dCMP deaminase	7.66
Metabolism Nucleic Acid	CD630_19750	CD1975	miaA	tRNA delta(2)-isopentenylpyrophosphate transferase	2.23
Metabolism Nucleic Acid	CD630_19760	CD1976	mutL	DNA mismatch repair protein MutL	2.66
Metabolism Nucleic Acid	CD630_19770	CD1977	mutS	DNA mismatch repair protein MutS	2.81
Metabolism Nucleic Acid	CD630_19860	CD1986	miaB	(Dimethylallyl)adenosine tRNA methylthiotransferase miaB (tRNA-i(6)A37 methylthiotransferase)	8.14
Metabolism Nucleic Acid	CD630_20730	CD2073	xdhA	Xanthine dehydrogenase, molybdenum binding subunit	0.17
Metabolism Nucleic Acid	CD630_20990	CD2099	XdhD	Xanthine dehydrogenase subunit XdhD, molybdopterin-binding	1.00
Metabolism Nucleic Acid	CD630_21000	CD2100	XdhC3	Xanthine dehydrogenase iron-sulfur binding subunit XdhC3	5.25
Metabolism Nucleic Acid	CD630_21010	CD2101	xdhB	Xanthine dehydrogenase subunit XdhB, FAD-binding	1.00
Metabolism Nucleic Acid	CD630_21350	CD2135	cdsA	Phosphatidate cytidylyltransferase CdsA	2.40
Metabolism Nucleic Acid	CD630_21380	CD2138	pyrH	Uridylate kinase (UK) (Uridine monophosphate kinase) (UMP kinase) (UMPK)	1.79
Metabolism Nucleic Acid	CD630_21450	CD2145		DNA mismatch repair protein	2.48
Metabolism Nucleic Acid	CD630_23300	CD2330	xpt	Xanthine phosphoribosyltransferase (XPRTase)	7.21
Metabolism Nucleic Acid	CD630_23350	CD2335	guaB	Inositol-5'-monophosphate dehydrogenase (IMP dehydrogenase) (IMPDH) (IMPD)	2.61
Metabolism Nucleic Acid	CD630_24030	CD2403	dut	Deoxyuridine 5'-triphosphate nucleotidohydrolase (dUTPase) (dUTP pyrophosphatase)	0.39
Metabolism Nucleic Acid	CD630_24340	CD2434		Conserved hypothetical protein	1.00
Metabolism Nucleic Acid	CD630_24350	CD2435	recO	DNA repair protein RecO (Recombination protein O)	11.47
Metabolism Nucleic Acid	CD630_24360	CD2436		Putative divalent cation transporter, MgtE family	2.59
Metabolism Nucleic Acid	CD630_24370	CD2437	era	GTP-binding protein Era	2.04
Metabolism Nucleic Acid	CD630_24380	CD2438	cdd	Cytidine deaminase (Cytidine aminohydrolase) (CDA)	1.90
Metabolism Nucleic Acid	CD630_24740	CD2474		Putative DNA polymerase III, delta subunit	7.35
Metabolism Nucleic Acid	CD630_25390	CD2539	rnz	Ribonuclease Z (RNase Z) (tRNase Z) (tRNA 3 endonuclease)	4.09
Metabolism Nucleic Acid	CD630_26110	CD2611	mtnN	MTA/SAH nucleosidase (5'-methylthioadenosine nucleosidase) (S-adenosylhomocysteine nucleosidase)	5.38
Metabolism Nucleic Acid	CD630_26910	CD2691	hpt	Hypoxanthine phosphoribosyltransferase	7.05
Metabolism Nucleic Acid	CD630_27450	CD2745	apt	Adenine phosphoribosyltransferase (APRT)	1.94
Metabolism Nucleic Acid	CD630_27460	CD2746	recJ	Single-stranded-DNA-specific exonuclease	3.00
Metabolism Nucleic Acid	CD630_28060	CD2806	ruvA	Holliday junction ATP-dependent DNA helicase RuvA	1.00
Metabolism Nucleic Acid	CD630_28070	CD2807	ruvC	Crossover junction endodeoxyribonuclease RuvC (Holliday junction nuclease RuvC) (Holliday junction resolvase RuvC)	3.34
Metabolism Nucleic Acid	CD630_29440	CD2944		Putative phage essential recombination function protein	0.05
Metabolism Nucleic Acid	CD630_29940	CD2994	nrdF	Ribonucleoside-diphosphate reductase subunit beta (Ribonucleotide reductase small subunit)	6.33
Metabolism Nucleic Acid	CD630_29950	CD2995	nrdE	Ribonucleoside-diphosphate reductase subunit alpha (Ribonucleotide reductase large subunit)	0.18
Metabolism Nucleic Acid	CD630_33850	CD3385		Putative antirestriction protein Tn916-like, CTn1-Orf21	0.03
Metabolism Nucleic Acid	CD630_33860	CD3386		Putative antirestriction protein Tn916-like, CTn1-Orf22	0.02
Metabolism Nucleic Acid	CD630_33880	CD3388		Putative replication initiation factor Tn916-like, CTn7-Orf27	0.01
Metabolism Nucleic Acid	CD630_33930	CD3393	rumA	23S rRNA (uracil-5-)-methyltransferase RumA (23S rRNA(M-5-U1939)-methyltransferase)	6.26
Metabolism Nucleic Acid	CD630_33960	CD3396	dnaE	DNA polymerase III DnaE subunit alpha	0.54
Metabolism Nucleic Acid	CD630_34770	CD3477		Putative dCMP deaminase	8.43
Metabolism Nucleic Acid	CD630_34950	CD3495		Putative RNA-binding S4 domain-containing protein	2.08
Metabolism Nucleic Acid	CD630_34960	CD3496	hbs	DNA-binding protein, non-specific	1.00
Metabolism Nucleic Acid	CD630_35140	CD3514	prs	Ribose-phosphate pyrophosphokinase	2.65
Metabolism Nucleic Acid	CD630_35230	CD3523	ksgA	Dimethyladenosine transferase (S-adenosylmethionine-6-N', N'-adenosyl(rRNA) dimethyltransferase)	3.77
Metabolism Nucleic Acid	CD630_36550	CD3655	purA	Adenylosuccinate synthetase (IMP--aspartate ligase) (AdSS) (AMPSase)	4.85
Metabolism Nucleic Acid	CD630_36790	CD3679	rnpA	Ribonuclease P protein component (RNaseP protein) (RNase P protein) (Protein C5)	7.23

## Sheet: Motility
Class	Gene ID	Gene ID short	Name	Product	48h D240 / 48h BHISG
Mobility	CD630_02260	CD0226		Putative lytic transglycosylase	0.13
Mobility	CD630_02270	CD0227		Conserved hypothetical protein	0.20
Mobility	CD630_02280	CD0228	fliN	Flagellar motor switch protein FliN	1.00
Mobility	CD630_02290	CD0229	flgM	Anti-sigma factor repressor of sigma(D)-dependent transcription	0.08
Mobility	CD630_02300	CD0230		Putative flagellar biosynthesis protein	1.00
Mobility	CD630_02310	CD0231	flgK	Flagellar hook-associated protein FlgK (or HAP1)	0.06
Mobility	CD630_02320	CD0232	flgL	Flagellar hook-associated protein FlgL (or HAP3)	0.06
Mobility	CD630_02330	CD0233	fliW	Flagellar assembly factor FliW	0.08
Mobility	CD630_02340	CD0234	csrA	Carbon storage regulator homolog CsrA	0.05
Mobility	CD630_02350	CD0235	fliS1	Flagellar protein FliS1	0.04
Mobility	CD630_02360	CD0236	fliS2	Flagellar protein FliS2	0.06
Mobility	CD630_02370	CD0237	fliD	Flagellar hook-associated protein 2 FliD (or HAP2)	0.03
Mobility	CD630_02380	CD0238		Conserved hypothetical protein	0.06
Mobility	CD630_02390	CD0239	fliC	Flagellin C	1.00
Mobility	CD630_02400	CD0240		Glycosyltransferase	1.00
Mobility	CD630_02450	CD0245	flgB	Flagellar basal-body rod protein FlgB	1.00
Mobility	CD630_02460	CD0246	flgC	Flagellar basal-body rod protein FlgC	0.41
Mobility	CD630_02470	CD0247	fliE	Flagellar hook-basal body complex protein FliE	1.00
Mobility	CD630_02480	CD0248	fliF	Flagellar M-ring protein FliF	0.62
Mobility	CD630_02490	CD0249	fliG	Flagellar motor switch protein FliG	1.00
Mobility	CD630_02500	CD0250	fliH	Flagellar assembly protein FliH	1.00
Mobility	CD630_02510	CD0251	fliI	ATP synthase subunit beta FliI	1.00
Mobility	CD630_02520	CD0252	fliJ	Flagellar protein FliJ	1.00
Mobility	CD630_02530	CD0253	fliK	Flagellar hook-length control protein FliK	1.00
Mobility	CD630_02540	CD0254	flgD	Basal-body rod modification protein FlgD	1.00
Mobility	CD630_02550	CD0255	flgE	Flagellar hook protein FlgE (Distal rod protein)	1.00
Mobility	CD630_02551	CD0255A	FlbD	Flagellar protein FlbD	0.22
Mobility	CD630_02560	CD0256	motA	Flagellar motor rotation protein MotA	0.20
Mobility	CD630_02570	CD0257	motB	Flagellar motor rotation protein MotB (Chemotaxis protein MotB)	0.21
Mobility	CD630_02580	CD0258	fliL	Flagellar basal body-associated protein FliL	0.26
Mobility	CD630_02590	CD0259	fliZ	Flagellar protein FliZ	1.00
Mobility	CD630_02600	CD0260	fliP	Flagellar biosynthesis protein FliP	0.38
Mobility	CD630_02610	CD0261	fliQ	Flagellar biosynthetic protein FliQ	0.26
Mobility	CD630_02620	CD0262	flhB	Bifunctional flagellar biosynthesis protein FliR/FlhB	0.37
Mobility	CD630_02630	CD0263	flhA	Flagellar biosynthesis protein FlhA	0.24
Mobility	CD630_02640	CD0264	flhF	Flagellar biosynthesis regulator FlhF (Flagella-associated GTP-binding protein)	0.20
Mobility	CD630_02650	CD0265	flhG	Flagellar number regulator FlhG	0.30
Mobility	CD630_02660	CD0266	sigD	RNA polymerase sigma-28 factor for flagellar operon	0.20
Mobility	CD630_02670	CD0267		Putative flagellar protein	0.12
Mobility	CD630_02671			Putative flagellar protein	1.00
Mobility	CD630_02680	CD0268	flgG1	Flagellar hook-basal body complex protein FlgG1	0.02
Mobility	CD630_02690	CD0269	flgG	Flagellar basal body rod protein FlgG	0.12
Mobility	CD630_02700	CD0270	fliM	Flagellar motor switch protein FliM	0.13
Mobility	CD630_02710	CD0271	fliN	Flagellar motor switch phosphatase FliN	0.06
Mobility	CD630_02720	CD0272		Conserved hypothetical protein	0.17

## Sheet: Regulation
Class	Gene ID	Gene ID short	Name	Product	48h D240 / 48h BHISG
Regulations	CD630_00230	CD0023	ctsR	Transcriptional regulator, CtsR family	0.11
Regulations	CD630_01420	CD0142		Putative RNA-binding protein	0.24
Regulations	CD630_03120	CD0312		Transcriptional regulator, ArsR family	31.53
Regulations	CD630_04270	CD0427		Transcriptional regulator, HTH-type Tn1549-like, CTn2-Orf22	8.15
Regulations	CD630_04280	CD0428		Transcriptional regulator, AraC family Tn1549-like, CTn2-Orf23	3.41
Regulations	CD630_05200	CD0520		Two-component sensor histidine kinase	4.41
Regulations	CD630_05210	CD0521		Two-component response regulator	2.64
Regulations	CD630_05220	CD0522		Putative c-di-GMP regulatory protein	2.47
Regulations	CD630_06150	CD0615		Transcriptional regulator, TetR family	3.96
Regulations	CD630_06290	CD0629		Transcriptional regulator, Crp family	4.91
Regulations	CD630_06580	CD0658	cdu1	Transcriptional regulator, beta-lactams repressor	0.33
Regulations	CD630_06830	CD0683		Transcriptional regulator, LacI family	4.22
Regulations	CD630_07760	CD0776		Transcriptional regulator, LacI family	0.06
Regulations	CD630_08200	CD0820		Two-component response regulator	0.01
Regulations	CD630_08210	CD0821		Two-component sensor histidine kinase	1.00
Regulations	CD630_08380	CD0838		Putative DNA-binding protein	0.34
Regulations	CD630_08510	CD0851		Putative membrane protein	10.69
Regulations	CD630_08520	CD0852		Transcriptional regulator, MarR family	142.10
Regulations	CD630_08870	CD0887		Transcriptional regulator, GntR family	3.42
Regulations	CD630_10640	CD1064	ccpA	Transcriptional regulator, LacI family	5.12
Regulations	CD630_11220	CD1122		Transcriptional regulator, RmlC-type	0.36
Regulations	CD630_11260	CD1126		Transcriptional regulator, AraC family	38.92
Regulations	CD630_11690	CD1169		Transcriptional regulator, GntR family	13.15
Regulations	CD630_12650	CD1265		Transcriptional regulator, CarD family	30.05
Regulations	CD630_12750	CD1275	codY	Transcriptional regulator, GTP-sensing pleiotropic repressor codY	3.29
Regulations	CD630_12870	CD1287	fur	Transcriptional regulator, Fur family	14.01
Regulations	CD630_13350	CD1335		Transcriptional regulator, MarR family	18.10
Regulations	CD630_13450	CD1345		Transcriptional regulator, PadR family	26.74
Regulations	CD630_13460	CD1346		Conserved hypothetical protein, DUF1700	1.00
Regulations	CD630_13470	CD1347		Conserved hypothetical protein	62.20
Regulations	CD630_13560	CD1356		Putative CBS domain-containing protein	11.19
Regulations	CD630_13600	CD1360		Transcriptional regulator, Phage-type	0.11
Regulations	CD630_13800	CD1380		Transporter, Major Facilitator Superfamily (MFS)	10.31
Regulations	CD630_13810	CD1381		Transcriptional regulator, TetR family	33.57
Regulations	CD630_13830	CD1383		Transcriptional regulator, GntR family	5.15
Regulations	CD630_14190	CD1419		Putative diguanylate kinase signaling protein	4.19
Regulations	CD630_14200	CD1420	dccA	Diguanylate cyclase protein	15.25
Regulations	CD630_14210	CD1421		Putative diguanylate kinase signaling protein	19.65
Regulations	CD630_14550	CD1455	sigA1	RNA polymerase sigma factor SigA1 (sigma-43)	11.42
Regulations	CD630_15160	CD1516		Transcriptional regulator, MerR family	9.52
Regulations	CD630_15380	CD1538		Putative signaling protein	50.76
Regulations	CD630_15690	CD1569		Transcriptional regulator, MarR family	6.39
Regulations	CD630_16160	CD1616		Putative diguanylate kinase signaling protein	78.48
Regulations	CD630_16440	CD1644		Transcriptional regulator, RmlC-type	4.86
Regulations	CD630_16750	CD1675		Transcriptional regulator, hxlR family	6.47
Regulations	CD630_16850	CD1685		Putative binding protein	1.00
Regulations	CD630_16860	CD1686		Transcriptional regulator, repressor-like	11.89
Regulations	CD630_16870	CD1687		Putative lipoprotein	7.56
Regulations	CD630_16880	CD1688		Two-component response regulator	8.95
Regulations	CD630_16890	CD1689		Two-component sensor histidine kinase	5.49
Regulations	CD630_17360	CD1736		Transcriptional regulator, HTH-type	48.19
Regulations	CD630_17380	CD1738		Two-component sensor histidine kinase	4.42
Regulations	CD630_17390	CD1739		Two-component response regulator, sigma-54 dependent regulator	5.30
Regulations	CD630_17520	CD1752		Transcriptional regulator, TetR family	5.76
Regulations	CD630_17551	CD1755A		Transcriptional regulator, HTH-type	1.00
Regulations	CD630_17560	CD1756	def1	Peptide deformylase 1 (PDF 1) (Polypeptide deformylase 1)	4.49
Regulations	CD630_17580	CD1758		Putative radical SAM superfamily protein	3.68
Regulations	CD630_17810	CD1781		Putative lipoprotein	11.37
Regulations	CD630_17820	CD1782		Two-component response regulator	1.00
Regulations	CD630_17830	CD1783		Two-component sensor histidine kinase	9.62
Regulations	CD630_17840	CD1784	truA2	Pseudouridylate synthase (tRNA pseudouridine synthase A)	9.30
Regulations	CD630_17980	CD1798		Transcriptional regulator, LysR family	4.44
Regulations	CD630_18040	CD1804	scrR	Transcriptional regulator, LacI family	3.18
Regulations	CD630_18100	CD1810		Transcriptional regulator, beta-lactams repressor	2.96
Regulations	CD630_18290	CD1829	kdpD	Two-component sensor histidine kinase KdpD	22.27
Regulations	CD630_18300	CD1830	kdpE	Two-component response regulator KdpE	91.11
Regulations	CD630_18400	CD1840		Putative diguanylate kinase signaling protein	4.36
Regulations	CD630_18410	CD1841		Two-component sensor histidine kinase	1.00
Regulations	CD630_18420	CD1842		Conserved hypothetical protein, DUF218 family	2.81
Regulations	CD630_18500	CD1850		Transcriptional regulator, AraC family Tn1549-like, CTn5-Orf6	10.57
Regulations	CD630_18640	CD1864		Transcriptional regulator, HTH-type Tn1549-like, CTn5-Orf23	10.86
Regulations	CD630_18760	CD1876	vncR	Two-component response regulator Tn1549-like, CTn5-Orf36	5.50
Regulations	CD630_19450	CD1945		Putative enzyme	21.17
Regulations	CD630_19460	CD1946		Transcriptional regulator, AraC family	20.52
Regulations	CD630_19960	CD1996		Transcriptional regulator, AraC family	16.91
Regulations	CD630_19980	CD1998		Transcriptional regulator, TetR family	12.74
Regulations	CD630_20400	CD2040		Transcriptional regulator, MerR family	15.12
Regulations	CD630_20420	CD2042		Transcriptional regulator, TetR family	3.23
Regulations	CD630_21480	CD2148		Putative serine/threonine protein kinase	12.94
Regulations	CD630_21650	CD2165		Transcriptional regulator, HTH-type	7.48
Regulations	CD630_21700	CD2170		Putative cNMP-binding regulatory protein	6.82
Regulations	CD630_22340	CD2234		Transcriptional regulator, Crp family	4.33
Regulations	CD630_22350	CD2235		Transcriptional regulator, RpiR family	17.91
Regulations	CD630_22530	CD2253		Transcriptional regulator, GntR family	17.25
Regulations	CD630_22880	CD2288		Two-component sensor histidine kinase	6.23
Regulations	CD630_22890	CD2289		Two-component response regulator	8.62
Regulations	CD630_23070	CD2307		Putative membrane protein	4.69
Regulations	CD630_23080	CD2308		Transcriptional regulator, HTH-type	5.27
Regulations	CD630_24440	CD2444		Putative ribosome-associated sigma 54 modulation protein	0.05
Regulations	CD630_24630	CD2463	hrcA	Transcriptional regulator, Heat-inducible repressor HrcA	0.10
Regulations	CD630_25070	CD2507		Conserved hypothetical protein	0.49
Regulations	CD630_25080	CD2508		Transcriptional regulator, AraC family	1.00
Regulations	CD630_25170	CD2517		Fragment of transcriptional regulator, beta-lactams repressor (Part 1)	16.50
Regulations	CD630_25270	CD2527		Transcriptional regulator, TetR family	2.12
Regulations	CD630_25300	CD2530		Transcriptional regulator, AraC family	5.53
Regulations	CD630_25530	CD2553		PTS system, fructose/mannitol family IIC component (Disrupted IStron)	0.11
Regulations	CD630_25950	CD2595	pyrR	Bifunctional protein PyrR [Includes: Pyrimidine operon regulatory protein Uracil phosphoribosyltransferase (UPRTase)]	13.84
Regulations	CD630_26150	CD2615		Transcriptional regulator, TetR family	22.15
Regulations	CD630_26630	CD2663		Putative signaling protein	8.02
Regulations	CD630_26680	CD2668		Transcription antiterminator, licT family	0.41
Regulations	CD630_27210	CD2721		Two-component sensor histidine kinase	3.74
Regulations	CD630_27220	CD2722		Two-component response regulator	3.05
Regulations	CD630_27650	CD2765	LcpA	Surface-anchoring factors, LytR-CpsA-Psr-like protein	5.86
Regulations	CD630_27660	CD2766	LcpB	Surface-anchoring factors, LytR-CpsA-Psr-like protein	11.63
Regulations	CD630_28260	CD2826		Putative aldolase	0.10
Regulations	CD630_28270	CD2827		Transcriptional regulator, MarR family	0.11
Regulations	CD630_28500	CD2850		Transcriptional regulator, DeoR family	7.33
Regulations	CD630_29270	CD2927		Transcriptional regulator, Phage-type	2.21
Regulations	CD630_29280	CD2928		Conserved hypothetical protein	2.12
Regulations	CD630_29490	CD2949		Transcriptional regulator, Phage-type	0.01
Regulations	CD630_30050	CD3005		Transcriptional regulator, IclR family	5.72
Regulations	CD630_30110	CD3011		Transcriptional regulator, HxlR family DUF24	12.51
Regulations	CD630_30370	CD3037		Transcriptional regulator, CarD family	7.97
Regulations	CD630_31390	CD3139		Transcriptional regulator, Phage-type	0.14
Regulations	CD630_31580	CD3158		Transcriptional regulator, TRAP family	3.56
Regulations	CD630_31670	CD3167		Putative phosphatidylethanolamine-binding regulatory protein	0.06
Regulations	CD630_31750	CD3175	cggR	Transcriptional regulator, SorC family	0.03
Regulations	CD630_32090	CD3209		Transcriptional regulator, PadR family	38.90
Regulations	CD630_32100	CD3210		Conserved hypothetical protein	61.48
Regulations	CD630_32110	CD3211		Conserved hypothetical protein	46.63
Regulations	CD630_32450	CD3245	prdR	Transcriptional regulator, sigma-54-dependent	2.55
Regulations	CD630_33320	CD3332		Transcriptional regulator, TetR family Tn916-like, CTn6-Orf8	3.32
Regulations	CD630_34870	CD3487	rho	Transcription termination factor Rho	8.98
Regulations	CD630_35170	CD3517	purR	Transcriptional regulator, Purine operon repressor	10.17

## Sheet: Secretion
Class	Gene ID	Gene ID short	Name	Product	48h D240 / 48h BHISG
Secretion	CD630_00581	CD0058A	rpmG	50S ribosomal protein L33	3.66
Secretion	CD630_00590	CD0059	secE	Preprotein translocase SecE subunit	4.56
Secretion	CD630_00600	CD0060	nusG	transcription antitermination protein	2.98
Secretion	CD630_00900	CD0090	prlA	Preprotein translocase SecY subunit	3.22
Secretion	CD630_01430	CD0143	secA1	Protein translocase subunit SecA1	2.94
Secretion	CD630_07390	CD0739		Putative exported protein	6.84
Secretion	CD630_12511	CD1251A		Putative DNA-binding regulator	2.51
Secretion	CD630_12520	CD1252	ffh	Signal recognition particle protein	7.83
Secretion	CD630_12530	CD1253	rpsP	30S ribosomal protein S16	2.57
Secretion	CD630_13230	CD1323	tepA	Protein export-enhancing factor	7.89
Secretion	CD630_21270	CD2127		Putative exported protein	0.08
Secretion	CD630_23050	CD2305	pilW	Type IV pilus protein	7.55
Secretion	CD630_28010	CD2801		Conserved hypothetical protein	2.26
Secretion	CD630_31691	CD3169A	secG	Protein-export membrane protein SecG	6.44
Secretion	CD630_33660	CD3366		Putative exported protein	0.09
Secretion	CD630_35130	CD3513	pilA	Type IV pilus secretion protein	6.33
Secretion	CD630_35190	CD3519		Conserved hypothetical protein	24.99
Secretion	CD630_35200	CD3520		Putative cation efflux protein	51.01
Secretion	CD630_36690	CD3669		Putative lipoprotein	3.50

[truncated: 7 more sheets: Sporulation, Stress, Translation, Virulence Factors, MobileElements, Unknown, ncRNA]
